# Supplementary material for: Leaves from banana (Musa nana) and maize (Zea mays) have no phyto-prophylactic effects on the susceptibility of grass carp (Ctenopharyngodon idella) to Aeromonas hydrophila infection
Source: BMC Vet Res. 2017 Nov 10;13:329. doi: 10.1186/s12917-017-1255-5 (PMC5681769; doi:10.1186/s12917-017-1255-5)
Supplement: Supplementary file 1 — Feed consumption. Feed consumed during the experiment. This data summarise the feed consumed over the course of the experiment for each tank of fish. This data is calculated with and without taking the supplement into accounts. (XLS 75 kb) [file 12917_2017_1255_MOESM1_ESM.xls]

## Sheet: Tabelle1
	Additional File 1: Feed consumed during the experiment
Tank	Feed		Total feed eaten -excluding supplement (in g)	Total feed eaten -including supplement (in g)
G1	PELLETS	Infected	1279.1	1279.1
G2	PELLETS	Infected	1696.3	1696.3
G3	PELLETS	Infected	1704.8	1704.8
G4	PELLETS	Control	1914.1	1914.1
G5	PELLETS	Control	1831.7	1831.7
G6	PELLETS	Control	1798.8	1798.8
G7	BANANE	Infected	1618.8	3319.2
G8	BANANE	Infected	1769.6	3480.9
G9	BANANE	Infected	1646.5	2855
G10	BANANE	Control	1498.6	2356.9
F1	BANANE	Control	1659.1	3307.8
F2	BANANE	Control	1732.8	3310
F3	MAIS	Infected	1791	4198.5
F4	MAIS	Infected	1594.2	3465.9
F5	MAIS	Infected	1665.1	3773.3
F8	MAIS	Control	1609	3638
F9	MAIS	Control	1802	4209.2
F10	MAIS	Control	1563.2	3659.6
