# Supplementary material for: Leaves from banana (Musa nana) and maize (Zea mays) have no phyto-prophylactic effects on the susceptibility of grass carp (Ctenopharyngodon idella) to Aeromonas hydrophila infection
Source: BMC Vet Res. 2017 Nov 10;13:329. doi: 10.1186/s12917-017-1255-5 (PMC5681769; doi:10.1186/s12917-017-1255-5)
Supplement: Supplementary file 2 — Feeding and growth. Daily feeding and total biomass. Description of data: This data present the daily recorded feeding for each tank, as well as the estimated biomass of fish in the tanks on each day. (XLSX 2111 kb) [file 12917_2017_1255_MOESM2_ESM.xlsx]

## Sheet: Fresh leave consumption
	Additional file 2- Daily feeding and total biomass
Date	Tank		Supplement added (in g)	Supplement at end (in g)	Total consumption (in g)		Fish biomass (in g)		Supplement feeding ratio
2011-01-29	G7	BANANE	10	25	0		615		0
2011-01-30	G7	BANANE	15	21	0		615		0
2011-01-31	G7	BANANE	15	18	0		615		0
2011-02-01	G7	BANANE	15	29	0		615		0
2011-02-02	G7	BANANE	15	5.2	9.8		615		0.015935
2011-02-03	G7	BANANE	15	4.2	10.8		615		0.017561
2011-02-04	G7	BANANE	20	10.3	9.7		615		0.0157724
2011-02-05	G7	BANANE	0	0	0		615		0
2011-02-06	G7	BANANE	20	3.1	16.9		615		0.0274797
2011-02-07	G7	BANANE	25	7.9	17.1		615		0.0278049
2011-02-08	G7	BANANE	25	6.6	18.4		615		0.0299187
2011-02-09	G7	BANANE	25	9	16		615		0.0260163
2011-02-10	G7	BANANE	25	2.8	22.2		615		0.0360976
2011-02-11	G7	BANANE	25	1.2	23.8		615		0.0386992
2011-02-12	G7	BANANE	0	0	0		615		0
2011-02-13	G7	BANANE	25	8.3	16.7		615		0.0271545
2011-02-14	G7	BANANE	0	0	0		615		0
2011-02-15	G7	BANANE	0	0	0		615		0
2011-02-16	G7	BANANE	0	0	0		615		0
2011-02-17	G7	BANANE	6.4	0	6.4		763		0.00838794
2011-02-18	G7	BANANE	6.4	0	6.4		763		0.00838794
2011-02-19	G7	BANANE	6.4	0	6.4		763		0.00838794
2011-02-20	G7	BANANE	0	0	0		763		0
2011-02-21	G7	BANANE	0	0	0		763		0
2011-02-22	G7	BANANE	0	0	0		763		0
2011-02-23	G7	BANANE	0	0	0		763		0
2011-02-24	G7	BANANE	6.4	0	6.4		763		0.00838794
2011-02-25	G7	BANANE	6.4	0	6.4		763		0.00838794
2011-02-26	G7	BANANE	6.4	0.3	6.1		763		0.00799476
2011-02-27	G7	BANANE	6.4	0	6.4		763		0.00838794
2011-02-28	G7	BANANE	0	0	0		763		0
2011-03-01	G7	BANANE	0	0	0		763		0
2011-03-02	G7	BANANE	0	0	0		763		0
2011-03-03	G7	BANANE	0	0	0		763		0
2011-03-04	G7	BANANE	6.4	0	6.4		763		0.00838794
2011-03-05	G7	BANANE	0	0	0		763		0
2011-03-06	G7	BANANE	0	0	0		768		0
2011-03-07	G7	BANANE	6.4	4.5	1.9		768		0.00247396
2011-03-08	G7	BANANE	6.4	1.9	4.5		768		0.00585938
2011-03-09	G7	BANANE	6.4	4.4	2		768		0.00260417
2011-03-10	G7	BANANE	6.4	1.2	5.2		768		0.00677083
2011-03-11	G7	BANANE	6.4	0	6.4		768		0.00833333
2011-03-12	G7	BANANE	0	0	0		768		0
2011-03-13	G7	BANANE	6.4	0	6.4		768		0.00833333
2011-03-14	G7	BANANE	6.4	0	6.4		768		0.00833333
2011-03-15	G7	BANANE	6.4	0	6.4		768		0.00833333
2011-03-16	G7	BANANE	6.4	0	6.4		768		0.00833333
2011-03-17	G7	BANANE	6.4	0	6.4		768		0.00833333
2011-03-18	G7	BANANE	6.8	0	6.8		827		0.00822249
2011-03-19	G7	BANANE	0	0	0		827		0
2011-03-20	G7	BANANE	6.8	0	6.8		827		0.00822249
2011-03-21	G7	BANANE	6.8	0.4	6.4		827		0.00773881
2011-03-22	G7	BANANE	6.8	0	6.8		827		0.00822249
2011-03-23	G7	BANANE	6.8	0	6.8		827		0.00822249
2011-03-24	G7	BANANE	6.8	0	6.8		827		0.00822249
2011-03-25	G7	BANANE	6.8	0.2	6.6		827		0.00798065
2011-03-26	G7	BANANE	0	0	0		827		0
2011-03-27	G7	BANANE	0	0	0		827		0
2011-03-28	G7	BANANE	6.8	0	6.8		827		0.00822249
2011-03-29	G7	BANANE	6.8	0	6.8		827		0.00822249
2011-03-30	G7	BANANE	6.8	0	6.8		827		0.00822249
2011-03-31	G7	BANANE	0	0	0		827		0
2011-04-01	G7	BANANE	6.8	0	6.8		827		0.00822249
2011-04-02	G7	BANANE	6.8	0	6.8		827		0.00822249
2011-04-03	G7	BANANE	6.8	0	6.8		827		0.00822249
2011-04-04	G7	BANANE	7.1	0	7.1		870		0.00816092
2011-04-05	G7	BANANE	7.1	0	7.1		870		0.00816092
2011-04-06	G7	BANANE	7.1	0	7.1		870		0.00816092
2011-04-07	G7	BANANE	7.1	0	7.1		870		0.00816092
2011-04-08	G7	BANANE	7.1	0.2	6.9		870		0.00793103
2011-04-09	G7	BANANE	0	0	0		870		0
2011-04-10	G7	BANANE	0	0	0		870		0
2011-04-11	G7	BANANE	7.1	0.2	6.9		870		0.00793103
2011-04-12	G7	BANANE	7.1	0.2	6.9		870		0.00793103
2011-04-13	G7	BANANE	7.1	0.3	6.8		870		0.00781609
2011-04-14	G7	BANANE	7.1	0	7.1		870		0.00816092
2011-04-15	G7	BANANE	7.4	0	7.4		917		0.00806979
2011-04-16	G7	BANANE	0	0	0		917		0
2011-04-17	G7	BANANE	7.4	0	7.4		917		0.00806979
2011-04-18	G7	BANANE	7.4	0	7.4		917		0.00806979
2011-04-19	G7	BANANE	7.4	0	7.4		917		0.00806979
2011-04-20	G7	BANANE	7.4	0	7.4		917		0.00806979
2011-04-21	G7	BANANE	7.4	0	7.4		917		0.00806979
2011-04-22	G7	BANANE	7.4	0	7.4		917		0.00806979
2011-04-23	G7	BANANE	0	0	0		917		0
2011-04-24	G7	BANANE	7.4	0	7.4		917		0.00806979
2011-04-25	G7	BANANE	7.4	0	7.4		917		0.00806979
2011-04-26	G7	BANANE	7.4	0	7.4		917		0.00806979
2011-04-27	G7	BANANE	7.4	0	7.4		917		0.00806979
2011-04-28	G7	BANANE	0	0	0		917		0
2011-04-29	G7	BANANE	7.8	0	7.8		985		0.00791878
2011-04-30	G7	BANANE	0	0	0		985		0
2011-05-01	G7	BANANE	7.8	0	7.8		985		0.00791878
2011-05-02	G7	BANANE	7.8	0	7.8		985		0.00791878
2011-05-03	G7	BANANE	7.8	0	7.8		985		0.00791878
2011-05-04	G7	BANANE	7.8	0	7.8		985		0.00791878
2011-05-05	G7	BANANE	7.8	0	7.8		985		0.00791878
2011-05-06	G7	BANANE	7.8	0	7.8		985		0.00791878
2011-05-07	G7	BANANE	0	0	0		985		0
2011-05-08	G7	BANANE	7.8	0	7.8		985		0.00791878
2011-05-09	G7	BANANE	7.8	0.2	7.6		985		0.00771574
2011-05-10	G7	BANANE	7.8	0	7.8		985		0.00791878
2011-05-11	G7	BANANE	7.8	0	7.8		985		0.00791878
2011-05-12	G7	BANANE	7.8	0	7.8		985		0.00791878
2011-05-13	G7	BANANE	8.2	0.6	7.6		1045		0.00727273
2011-05-14	G7	BANANE	0	0	0		1045		0
2011-05-15	G7	BANANE	8.2	1.2	7		1045		0.00669856
2011-05-16	G7	BANANE	8.2	0.9	7.3		1045		0.00698565
2011-05-17	G7	BANANE	8.2	0	8.2		1045		0.00784689
2011-05-18	G7	BANANE	8.2	0	8.2		1045		0.00784689
2011-05-19	G7	BANANE	8.2	0	8.2		1045		0.00784689
2011-05-20	G7	BANANE	8.2	0.2	8		1045		0.0076555
2011-05-21	G7	BANANE	0	0	0		1045		0
2011-05-22	G7	BANANE	8.2	0.1	8.1		1045		0.0077512
2011-05-23	G7	BANANE	8.2	0.7	7.5		1045		0.00717703
2011-05-24	G7	BANANE	8.2	0.6	7.6		1045		0.00727273
2011-05-25	G7	BANANE	8.2	0	8.2		1045		0.00784689
2011-05-26	G7	BANANE	8.2	0	8.2		1045		0.00784689
2011-05-27	G7	BANANE	8.5	0	8.5		1098		0.00774135
2011-05-28	G7	BANANE	0	0	0		1098		0
2011-05-29	G7	BANANE	8.5	0	8.5		1098		0.00774135
2011-05-30	G7	BANANE	8.5	0	8.5		1098		0.00774135
2011-05-31	G7	BANANE	8.5	0	8.5		1098		0.00774135
2011-06-01	G7	BANANE	8.5	0	8.5		1098		0.00774135
2011-06-02	G7	BANANE	8.5	0.2	8.3		1098		0.0075592
2011-06-03	G7	BANANE	8.5	0	8.5		1098		0.00774135
2011-06-04	G7	BANANE	0	0	0		1098		0
2011-06-05	G7	BANANE	8.5	0	8.5		1098		0.00774135
2011-06-06	G7	BANANE	8.5	0	8.5		1098		0.00774135
2011-06-07	G7	BANANE	8.5	0	8.5		1098		0.00774135
2011-06-08	G7	BANANE	0	0	0		1098		0
2011-06-09	G7	BANANE	9	0	9		1168		0.00770548
2011-06-10	G7	BANANE	9	0	9		1168		0.00770548
2011-06-11	G7	BANANE	0	0	0		1168		0
2011-06-12	G7	BANANE	9	0	9		1168		0.00770548
2011-06-13	G7	BANANE	9	0	9		1168		0.00770548
2011-06-14	G7	BANANE	9	0	9		1168		0.00770548
2011-06-15	G7	BANANE	9	0	9		1168		0.00770548
2011-06-16	G7	BANANE	9	4.6	4.4		1168		0.00376712
2011-06-17	G7	BANANE	9	0	9		1168		0.00770548
2011-06-18	G7	BANANE	0	0	0		1168		0
2011-06-19	G7	BANANE	9	0.4	8.6		1168		0.00736301
2011-06-20	G7	BANANE	9	0.9	8.1		1168		0.00693493
2011-06-21	G7	BANANE	9	0	9		1168		0.00770548
2011-06-22	G7	BANANE	9	1.9	7.1		1168		0.00607877
2011-06-23	G7	BANANE	9	0	9		1168		0.00770548
2011-06-24	G7	BANANE	9.2	0	9.2		1203		0.00764755
2011-06-25	G7	BANANE	0	0	0		1203		0
2011-06-26	G7	BANANE	9.2	0	9.2		1203		0.00764755
2011-06-27	G7	BANANE	9.2	1.4	7.8		1203		0.00648379
2011-06-28	G7	BANANE	0	0	0		1203		0
2011-06-29	G7	BANANE	9.2	0	9.2		1203		0.00764755
2011-06-30	G7	BANANE	9.2	3.2	6		1203		0.00498753
2011-07-01	G7	BANANE	9.2	0	9.2		1203		0.00764755
2011-07-02	G7	BANANE	0	0	0		1203		0
2011-07-03	G7	BANANE	9.2	0	9.2		1203		0.00764755
2011-07-04	G7	BANANE	9.2	0	9.2		1203		0.00764755
2011-07-05	G7	BANANE	0	0	0		1203		0
2011-07-06	G7	BANANE	9.2	0	9.2		1203		0.00764755
2011-07-07	G7	BANANE	9.2	0	9.2		1203		0.00764755
2011-07-08	G7	BANANE	0	0	0		1203		0
2011-07-09	G7	BANANE	0	0	0		1203		0
2011-07-10	G7	BANANE	9.3	0	9.3		1223		0.00760425
2011-07-11	G7	BANANE	9.3	0.1	9.2		1223		0.00752249
2011-07-12	G7	BANANE	9.3	0	9.3		1223		0.00760425
2011-07-13	G7	BANANE	0	0	0		1223		0
2011-07-14	G7	BANANE	0	0	0		1223		0
2011-07-15	G7	BANANE	9.3	0	9.3		1223		0.00760425
2011-07-16	G7	BANANE	0	0	0		1223		0
2011-07-17	G7	BANANE	9.3	0	9.3		1223		0.00760425
2011-07-18	G7	BANANE	9.3	0	9.3		1223		0.00760425
2011-07-19	G7	BANANE	9.3	0	9.3		1223		0.00760425
2011-07-20	G7	BANANE	9.3	0.4	8.9		1223		0.00727719
2011-07-21	G7	BANANE	9.3	0	9.3		1223		0.00760425
2011-07-22	G7	BANANE	9.5	0	9.5		1249		0.00760608
2011-07-23	G7	BANANE	0	0	0		1249		0
2011-07-24	G7	BANANE	9.5	0.2	9.3		1249		0.00744596
2011-07-25	G7	BANANE	9.5	0	9.5		1249		0.00760608
2011-07-26	G7	BANANE	9.5	0.3	9.2		1249		0.00736589
2011-07-27	G7	BANANE (-1 GK; 149g)	0	0	0		1100		0
2011-07-28	G7	BANANE	8.4	10.8	0		1100		0
2011-07-29	G7	BANANE	8.4	0	8.4		1100		0.00763636
2011-07-30	G7	BANANE	0	0	0		1100		0
2011-07-31	G7	BANANE	8.4	0	8.4		1100		0.00763636
2011-08-01	G7	BANANE	8.4	12.9	0		1100		0
2011-08-02	G7	BANANE	0	0	0		1100		0
2011-08-03	G7	BANANE	8.4	0.1	8.3		1100		0.00754545
2011-08-04	G7	BANANE	8.4	0	8.4		1100		0.00763636
2011-08-05	G7	BANANE	8.6	0	8.6		1133		0.00759047
2011-08-06	G7	BANANE	0	0	0		1133		0
2011-08-07	G7	BANANE	0	0	0		1133		0
2011-08-08	G7	BANANE	8.6	12.1	0		1133		0
2011-08-09	G7	BANANE	8.6	7.9	0.7		1133		0.000617829
2011-08-10	G7	BANANE	8.6	1.5	7.1		1133		0.00626655
2011-08-11	G7	BANANE	8.6	1.9	6.7		1133		0.0059135
2011-08-12	G7	BANANE	8.6	6.2	2.4		1133		0.00211827
2011-08-13	G7	BANANE	0	0	0		1133		0
2011-08-14	G7	BANANE	8.6	6.4	2.2		1133		0.00194175
2011-08-15	G7	BANANE	8.6	5.9	2.7		1133		0.00238305
2011-08-16	G7	BANANE	8.6	1	7.6		1133		0.00670786
2011-08-17	G7	BANANE	8.6	5.3	3.3		1133		0.00291262
2011-08-18	G7	BANANE	8.6	0	8.6		1133		0.00759047
2011-08-19	G7	BANANE	8.6	3	5.6		1135		0.00493392
2011-08-20	G7	BANANE	0	0	0		1135		0
2011-08-21	G7	BANANE	8.6	5.4	3.2		1135		0.00281938
2011-08-22	G7	BANANE	8.6	10	0		1135		0
2011-08-23	G7	BANANE	8.6	5.2	3.4		1135		0.00299559
2011-08-24	G7	BANANE	8.6	2.4	6.2		1135		0.00546256
2011-08-25	G7	BANANE	8.6	1	7.6		1135		0.00669604
2011-08-26	G7	BANANE	8.6	4.4	4.2		1135		0.00370044
2011-08-27	G7	BANANE	0	0	0		1135		0
2011-08-28	G7	BANANE	8.6	5	3.6		1135		0.00317181
2011-08-29	G7	BANANE	8.6	13.9	0		1135		0
2011-08-30	G7	BANANE	8.6	11.2	0		1135		0
2011-08-31	G7	BANANE	8.6	1.6	7		1135		0.0061674
2011-09-01	G7	BANANE	8.6	0	8.6		1135		0.00757709
2011-09-02	G7	BANANE	8.9	4.3	4.6		1181		0.003895
2011-09-03	G7	BANANE	0	0	0		1181		0
2011-09-04	G7	BANANE	8.9	1.4	7.5		1181		0.00635055
2011-09-05	G7	BANANE	8.9	1.2	7.7		1181		0.0065199
2011-09-06	G7	BANANE	8.9	1.6	7.3		1181		0.0061812
2011-09-07	G7	BANANE	8.9	2.1	6.8		1181		0.00575783
2011-09-08	G7	BANANE	8.9	0.6	8.3		1181		0.00702794
2011-09-09	G7	BANANE	8.9	0	8.9		1181		0.00753599
2011-09-10	G7	BANANE	0	0	0		1181		0
2011-09-11	G7	BANANE	8.9	5	3.9		1181		0.00330229
2011-09-12	G7	BANANE	8.9	6.6	2.3		1181		0.0019475
2011-09-13	G7	BANANE	8.9	2.6	6.3		1181		0.00533446
2011-09-14	G7	BANANE	8.9	6.2	2.7		1181		0.0022862
2011-09-15	G7	BANANE	0	0	0		1181		0
2011-09-16	G7	BANANE	8.9	0	8.9		1189		0.00748528
2011-09-17	G7	BANANE	0	0	0		1189		0
2011-09-18	G7	BANANE	8.9	12.7	0		1189		0
2011-09-19	G7	BANANE	0	0	0		1189		0
2011-09-20	G7	BANANE	0	0	0		1189		0
2011-09-21	G7	BANANE (-1 GK; 127g)	0	0	0		1062		0
2011-09-22	G7	BANANE	0	0	0		1062		0
2011-09-23	G7	BANANE	9.6	0	9.6		1271		0.00755311
2011-09-24	G7	BANANE	0	0	0		1271		0
2011-09-25	G7	BANANE	9.6	0	9.6		1271		0.00755311
2011-09-26	G7	BANANE	9.6	0	9.6		1271		0.00755311
2011-09-27	G7	BANANE	9.6	0	9.6		1271		0.00755311
2011-09-28	G7	BANANE	9.6	0	9.6		1271		0.00755311
2011-09-29	G7	BANANE	9.6	0	9.6		1271		0.00755311
2011-09-30	G7	BANANE	9.6	0	9.6		1271		0.00755311
2011-10-01	G7	BANANE	0	0	0		1271		0
2011-10-02	G7	BANANE	0	0	0		1271		0
2011-10-03	G7	BANANE	0	0	0		1271		0
2011-10-04	G7	BANANE	9.8	0	9.8		1298		0.00755008
2011-10-05	G7	BANANE	9.8	0	9.8		1298		0.00755008
2011-10-06	G7	BANANE	9.8	0	9.8		1298		0.00755008
2011-10-07	G7	BANANE	9.8	0	9.8		1298		0.00755008
2011-10-08	G7	BANANE	0	0	0		1298		0
2011-10-09	G7	BANANE	9.8	0	9.8		1298		0.00755008
2011-10-10	G7	BANANE	9.8	0	9.8		1298		0.00755008
2011-10-11	G7	BANANE	9.8	0	9.8		1298		0.00755008
2011-10-12	G7	BANANE	9.8	0	9.8		1298		0.00755008
2011-10-13	G7	BANANE	9.8	0	9.8		1298		0.00755008
2011-10-14	G7	BANANE	9.8	0	9.8		1298		0.00755008
2011-10-15	G7	BANANE	0	0	0		1298		0
2011-10-16	G7	BANANE	9.8	0	9.8		1298		0.00755008
2011-10-17	G7	BANANE	0	0	0		1298		0
2011-10-18	G7	BANANE	10	0	10		1334		0.00749625
2011-10-19	G7	BANANE	10	0	10		1334		0.00749625
2011-10-20	G7	BANANE	10	0	10		1334		0.00749625
2011-10-21	G7	BANANE	10	0	10		1334		0.00749625
2011-10-22	G7	BANANE	0	0	0		1334		0
2011-10-23	G7	BANANE	10	0	10		1334		0.00749625
2011-10-24	G7	BANANE	10	0	10		1334		0.00749625
2011-10-25	G7	BANANE	10	0	10		1334		0.00749625
2011-10-26	G7	BANANE	10	0	10		1334		0.00749625
2011-10-27	G7	BANANE	10	0	10		1334		0.00749625
2011-10-28	G7	BANANE	10	0	10		1334		0.00749625
2011-10-29	G7	BANANE	10	0	10		1334		0.00749625
2011-10-30	G7	BANANE	0	0	0		1334		0
2011-10-31	G7	BANANE	10	0	10		1334		0.00749625
2011-11-01	G7	BANANE	9.9	0	9.9		1329		0.00744921
2011-11-02	G7	BANANE	0	0	0		1329		0
2011-11-03	G7	BANANE	9.9	0	9.9		1329		0.00744921
2011-11-04	G7	BANANE	9.9	0	9.9		1329		0.00744921
2011-11-05	G7	BANANE	9.9	0	9.9		1329		0.00744921
2011-11-06	G7	BANANE	9.9	0	9.9		1329		0.00744921
2011-11-07	G7	BANANE	0	0	0		1329		0
2011-11-08	G7	BANANE	9.9	0	9.9		1329		0.00744921
2011-11-09	G7	BANANE	0	0	0		1329		0
2011-11-10	G7	BANANE	9.9	0	9.9		1329		0.00744921
2011-11-11	G7	BANANE	9.9	0	9.9		1329		0.00744921
2011-11-12	G7	BANANE	0	0	0		1329		0
2011-11-13	G7	BANANE	9.9	0	9.9		1329		0.00744921
2011-11-14	G7	BANANE	9.9	8.3	1.6		1329		0.00120391
2011-11-15	G7	BANANE	9.9	0	9.9		1319		0.00750569
2011-11-16	G7	BANANE	9.9	0	9.9		1319		0.00750569
2011-11-17	G7	BANANE	9.9	0	9.9		1319		0.00750569
2011-11-18	G7	BANANE	0	0	0		1319		0
2011-11-19	G7	BANANE	0	0	0		1319		0
2011-11-20	G7	BANANE	9.9	0	9.9		1319		0.00750569
2011-11-21	G7	BANANE	9.9	7.6	2.3		1319		0.00174375
2011-11-22	G7	BANANE	0	0	0		1319		0
2011-11-23	G7	BANANE	0	0	0		1319		0
2011-11-24	G7	BANANE	0	0	0		1319		0
2011-11-25	G7	BANANE	0	0	0		1319		0
2011-11-26	G7	BANANE	0	0	0		1319		0
2011-11-27	G7	BANANE	0	0	0		1319		0
2011-11-28	G7	BANANE	0	0	0		1319		0
2011-11-29	G7	BANANE	0	0	0		1319		0
2011-11-30	G7	BANANE	0	0	0		1319		0
2011-12-01	G7	BANANE	0	0	0		1319		0
2011-12-02	G7	BANANE(-3 GK; 399g)	0	0	0		920		0
2011-12-03	G7	BANANE	0	0	0		920		0
2011-12-04	G7	BANANE	6.7	0	6.7		882		0.00759637
2011-12-05	G7	BANANE	6.7	0	6.7		882		0.00759637
2011-12-06	G7	BANANE	6.7	0	6.7		882		0.00759637
2011-12-07	G7	BANANE	6.7	0	6.7		882		0.00759637
2011-12-08	G7	BANANE	6.7	0	6.7		882		0.00759637
2011-12-09	G7	BANANE	6.7	0	6.7		882		0.00759637
2011-12-10	G7	BANANE	0	0	0		882		0
2011-12-11	G7	BANANE	0	0	0		882		0
2011-01-29	G8	BANANE	10	18	0		645		0
2011-01-30	G8	BANANE	15	24	0		645		0
2011-01-31	G8	BANANE	15	14	1		645		0.00155039
2011-02-01	G8	BANANE	15	13	2		645		0.00310078
2011-02-02	G8	BANANE	15	11.7	3.3		645		0.00511628
2011-02-03	G8	BANANE	15	10.4	4.6		645		0.00713178
2011-02-04	G8	BANANE	20	9.5	10.5		645		0.0162791
2011-02-05	G8	BANANE	0	0	0		645		0
2011-02-06	G8	BANANE	20	0	20		645		0.0310078
2011-02-07	G8	BANANE	25	2.2	22.8		645		0.0353488
2011-02-08	G8	BANANE	25	5.1	19.9		645		0.0308527
2011-02-09	G8	BANANE	25	1.1	23.9		645		0.0370543
2011-02-10	G8	BANANE	25	5	20		645		0.0310078
2011-02-11	G8	BANANE	25	2	23		645		0.0356589
2011-02-12	G8	BANANE	0	0	0		645		0
2011-02-13	G8	BANANE	25	6.3	18.7		645		0.0289922
2011-02-14	G8	BANANE	0	0	0		645		0
2011-02-15	G8	BANANE	0	0	0		645		0
2011-02-16	G8	BANANE	0	0	0		645		0
2011-02-17	G8	BANANE	6.8	0	6.8		826		0.00823245
2011-02-18	G8	BANANE	6.8	0	6.8		826		0.00823245
2011-02-19	G8	BANANE	6.8	0	6.8		826		0.00823245
2011-02-20	G8	BANANE	0	0	0		826		0
2011-02-21	G8	BANANE	0	0	0		826		0
2011-02-22	G8	BANANE	0	0	0		826		0
2011-02-23	G8	BANANE	0	0	0		826		0
2011-02-24	G8	BANANE	6.8	0	6.8		826		0.00823245
2011-02-25	G8	BANANE	6.8	0	6.8		826		0.00823245
2011-02-26	G8	BANANE	6.8	0.3	6.5		826		0.00786925
2011-02-27	G8	BANANE	6.8	1.9	4.9		826		0.0059322
2011-02-28	G8	BANANE	0	0	0		826		0
2011-03-01	G8	BANANE	0	0	0		826		0
2011-03-02	G8	BANANE	0	0	0		826		0
2011-03-03	G8	BANANE	0	0	0		826		0
2011-03-04	G8	BANANE	6.8	0	6.8		826		0.00823245
2011-03-05	G8	BANANE	0	0	0		826		0
2011-03-06	G8	BANANE	0	0	0		830		0
2011-03-07	G8	BANANE	6.8	0.7	6.1		830		0.0073494
2011-03-08	G8	BANANE	6.8	0.4	6.4		830		0.00771084
2011-03-09	G8	BANANE	6.8	0	6.8		830		0.00819277
2011-03-10	G8	BANANE	6.8	0.2	6.6		830		0.00795181
2011-03-11	G8	BANANE	6.8	0	6.8		830		0.00819277
2011-03-12	G8	BANANE	0	0	0		830		0
2011-03-13	G8	BANANE	6.8	0	6.8		830		0.00819277
2011-03-14	G8	BANANE	6.8	0	6.8		830		0.00819277
2011-03-15	G8	BANANE	6.8	0	6.8		830		0.00819277
2011-03-16	G8	BANANE	6.8	0.3	6.5		830		0.00783133
2011-03-17	G8	BANANE	6.8	0	6.8		830		0.00819277
2011-03-18	G8	BANANE	7.3	0	7.3		890		0.00820225
2011-03-19	G8	BANANE	0	0	0		890		0
2011-03-20	G8	BANANE	7.3	0.2	7.1		890		0.00797753
2011-03-21	G8	BANANE	7.3	0	7.3		890		0.00820225
2011-03-22	G8	BANANE	7.3	0	7.3		890		0.00820225
2011-03-23	G8	BANANE	7.3	0	7.3		890		0.00820225
2011-03-24	G8	BANANE	7.3	0	7.3		890		0.00820225
2011-03-25	G8	BANANE	7.3	0	7.3		890		0.00820225
2011-03-26	G8	BANANE	0	0	0		890		0
2011-03-27	G8	BANANE	0	0	0		890		0
2011-03-28	G8	BANANE	7.3	0	7.3		890		0.00820225
2011-03-29	G8	BANANE	7.3	0.3	7		890		0.00786517
2011-03-30	G8	BANANE	7.3	0.2	7.1		890		0.00797753
2011-03-31	G8	BANANE	0	0	0		890		0
2011-04-01	G8	BANANE	7.3	0	7.3		890		0.00820225
2011-04-02	G8	BANANE	7.3	0	7.3		890		0.00820225
2011-04-03	G8	BANANE	7.3	0.2	7.1		890		0.00797753
2011-04-04	G8	BANANE	7.6	0	7.6		942		0.00806794
2011-04-05	G8	BANANE	7.6	0	7.6		942		0.00806794
2011-04-06	G8	BANANE	7.6	0	7.6		942		0.00806794
2011-04-07	G8	BANANE	7.6	0.2	7.4		942		0.00785563
2011-04-08	G8	BANANE	7.6	0	7.6		942		0.00806794
2011-04-09	G8	BANANE	0	0	0		942		0
2011-04-10	G8	BANANE	0	0	0		942		0
2011-04-11	G8	BANANE	7.6	0	7.6		942		0.00806794
2011-04-12	G8	BANANE	7.6	0	7.6		942		0.00806794
2011-04-13	G8	BANANE	7.6	0	7.6		942		0.00806794
2011-04-14	G8	BANANE	7.6	0	7.6		942		0.00806794
2011-04-15	G8	BANANE	7.9	0	7.9		1002		0.00788423
2011-04-16	G8	BANANE	0	0	0		1002		0
2011-04-17	G8	BANANE	7.9	0	7.9		1002		0.00788423
2011-04-18	G8	BANANE	7.9	0	7.9		1002		0.00788423
2011-04-19	G8	BANANE	7.9	0	7.9		1002		0.00788423
2011-04-20	G8	BANANE	7.9	0	7.9		1002		0.00788423
2011-04-21	G8	BANANE	7.9	0	7.9		1002		0.00788423
2011-04-22	G8	BANANE	7.9	0	7.9		1002		0.00788423
2011-04-23	G8	BANANE	0	0	0		1002		0
2011-04-24	G8	BANANE	7.9	0	7.9		1002		0.00788423
2011-04-25	G8	BANANE	7.9	0	7.9		1002		0.00788423
2011-04-26	G8	BANANE	7.9	0	7.9		1002		0.00788423
2011-04-27	G8	BANANE	7.9	0	7.9		1002		0.00788423
2011-04-28	G8	BANANE	0	0	0		1002		0
2011-04-29	G8	BANANE	8.4	0	8.4		1078		0.00779221
2011-04-30	G8	BANANE	0	0	0		1078		0
2011-05-01	G8	BANANE	8.4	0	8.4		1078		0.00779221
2011-05-02	G8	BANANE	8.4	0	8.4		1078		0.00779221
2011-05-03	G8	BANANE	8.4	0	8.4		1078		0.00779221
2011-05-04	G8	BANANE	8.4	0	8.4		1078		0.00779221
2011-05-05	G8	BANANE	8.4	0	8.4		1078		0.00779221
2011-05-06	G8	BANANE	8.4	0	8.4		1078		0.00779221
2011-05-07	G8	BANANE	0	0	0		1078		0
2011-05-08	G8	BANANE	8.4	0	8.4		1078		0.00779221
2011-05-09	G8	BANANE	8.4	0	8.4		1078		0.00779221
2011-05-10	G8	BANANE	8.4	0	8.4		1078		0.00779221
2011-05-11	G8	BANANE	8.4	0	8.4		1078		0.00779221
2011-05-12	G8	BANANE	8.4	0	8.4		1078		0.00779221
2011-05-13	G8	BANANE	8.9	0	8.9		1151		0.00773241
2011-05-14	G8	BANANE	0	0	0		1151		0
2011-05-15	G8	BANANE	8.9	0.4	8.5		1151		0.00738488
2011-05-16	G8	BANANE	8.9	1.1	7.8		1151		0.00677672
2011-05-17	G8	BANANE	8.9	0	8.9		1151		0.00773241
2011-05-18	G8	BANANE	8.9	0	8.9		1151		0.00773241
2011-05-19	G8	BANANE	8.9	0	8.9		1151		0.00773241
2011-05-20	G8	BANANE	8.9	0	8.9		1151		0.00773241
2011-05-21	G8	BANANE	0	0	0		1151		0
2011-05-22	G8	BANANE	8.9	0.2	8.7		1151		0.00755864
2011-05-23	G8	BANANE	8.9	0	8.9		1151		0.00773241
2011-05-24	G8	BANANE	8.9	0	8.9		1151		0.00773241
2011-05-25	G8	BANANE	8.9	0.2	8.7		1151		0.00755864
2011-05-26	G8	BANANE	8.9	0	8.9		1151		0.00773241
2011-05-27	G8	BANANE	9.2	0	9.2		1207		0.0076222
2011-05-28	G8	BANANE	0	0	0		1207		0
2011-05-29	G8	BANANE	9.2	0	9.2		1207		0.0076222
2011-05-30	G8	BANANE	9.2	0	9.2		1207		0.0076222
2011-05-31	G8	BANANE	9.2	0	9.2		1207		0.0076222
2011-06-01	G8	BANANE	9.2	0	9.2		1207		0.0076222
2011-06-02	G8	BANANE	9.2	0	9.2		1207		0.0076222
2011-06-03	G8	BANANE	9.2	0	9.2		1207		0.0076222
2011-06-04	G8	BANANE	0	0	0		1207		0
2011-06-05	G8	BANANE	9.2	0	9.2		1207		0.0076222
2011-06-06	G8	BANANE	9.2	0.2	9		1207		0.0074565
2011-06-07	G8	BANANE	9.2	0	9.2		1207		0.0076222
2011-06-08	G8	BANANE	0	0	0		1207		0
2011-06-09	G8	BANANE	9.6	0	9.6		1274		0.00753532
2011-06-10	G8	BANANE	9.6	0	9.6		1274		0.00753532
2011-06-11	G8	BANANE	0	0	0		1274		0
2011-06-12	G8	BANANE	9.6	0	9.6		1274		0.00753532
2011-06-13	G8	BANANE	9.6	0	9.6		1274		0.00753532
2011-06-14	G8	BANANE	9.6	0	9.6		1274		0.00753532
2011-06-15	G8	BANANE	9.6	0	9.6		1274		0.00753532
2011-06-16	G8	BANANE	9.6	0.5	9.1		1274		0.00714286
2011-06-17	G8	BANANE	9.6	0	9.6		1274		0.00753532
2011-06-18	G8	BANANE	0	0	0		1274		0
2011-06-19	G8	BANANE	9.6	0	9.6		1274		0.00753532
2011-06-20	G8	BANANE	9.6	0	9.6		1274		0.00753532
2011-06-21	G8	BANANE	9.6	0	9.6		1274		0.00753532
2011-06-22	G8	BANANE	9.6	0.1	9.5		1274		0.00745683
2011-06-23	G8	BANANE	9.6	0	9.6		1274		0.00753532
2011-06-24	G8	BANANE	10	0	10		1342		0.00745156
2011-06-25	G8	BANANE	0	0	0		1342		0
2011-06-26	G8	BANANE	10	0	10		1342		0.00745156
2011-06-27	G8	BANANE	10	0.5	9.5		1342		0.00707899
2011-06-28	G8	BANANE	0	0	0		1342		0
2011-06-29	G8	BANANE	10	0	10		1342		0.00745156
2011-06-30	G8	BANANE	10	0	10		1342		0.00745156
2011-07-01	G8	BANANE	10	0	10		1342		0.00745156
2011-07-02	G8	BANANE	0	0	0		1342		0
2011-07-03	G8	BANANE	10	0	10		1342		0.00745156
2011-07-04	G8	BANANE	10	0	10		1342		0.00745156
2011-07-05	G8	BANANE	0	0	0		1342		0
2011-07-06	G8	BANANE	10	0	10		1342		0.00745156
2011-07-07	G8	BANANE	10	0	10		1342		0.00745156
2011-07-08	G8	BANANE	0	0	0		1342		0
2011-07-09	G8	BANANE	0	0	0		1342		0
2011-07-10	G8	BANANE	10.3	0	10.3		1382		0.00745297
2011-07-11	G8	BANANE	10.3	0.7	9.6		1382		0.00694645
2011-07-12	G8	BANANE	10.3	0	10.3		1382		0.00745297
2011-07-13	G8	BANANE	0	0	0		1382		0
2011-07-14	G8	BANANE	0	0	0		1382		0
2011-07-15	G8	BANANE	10.3	0	10.3		1382		0.00745297
2011-07-16	G8	BANANE	0	0	0		1382		0
2011-07-17	G8	BANANE	10.3	0	10.3		1382		0.00745297
2011-07-18	G8	BANANE	10.3	0	10.3		1382		0.00745297
2011-07-19	G8	BANANE	10.3	0.3	10		1382		0.00723589
2011-07-20	G8	BANANE	10.3	0	10.3		1382		0.00745297
2011-07-21	G8	BANANE	10.3	0	10.3		1382		0.00745297
2011-07-22	G8	BANANE	10.5	0	10.5		1420		0.00739437
2011-07-23	G8	BANANE	0	0	0		1420		0
2011-07-24	G8	BANANE	10.5	0	10.5		1420		0.00739437
2011-07-25	G8	BANANE	10.5	0	10.5		1420		0.00739437
2011-07-26	G8	BANANE	10.5	0	10.5		1420		0.00739437
2011-07-27	G8	BANANE (-1 GK; 138g)	0	0	0		1282		0
2011-07-28	G8	BANANE	9.5	1.6	7.9		1282		0.00616225
2011-07-29	G8	BANANE	9.5	0	9.5		1282		0.0074103
2011-07-30	G8	BANANE	0	0	0		1282		0
2011-07-31	G8	BANANE	9.5	0	9.5		1282		0.0074103
2011-08-01	G8	BANANE	9.5	0	9.5		1282		0.0074103
2011-08-02	G8	BANANE	0	0	0		1282		0
2011-08-03	G8	BANANE	9.5	0	9.5		1282		0.0074103
2011-08-04	G8	BANANE	9.5	0	9.5		1282		0.0074103
2011-08-05	G8	BANANE	9.6	0	9.6		1310		0.00732824
2011-08-06	G8	BANANE	0	0	0		1310		0
2011-08-07	G8	BANANE	0	0	0		1310		0
2011-08-08	G8	BANANE	9.6	2.1	7.5		1310		0.00572519
2011-08-09	G8	BANANE	9.6	2.3	7.3		1310		0.00557252
2011-08-10	G8	BANANE	9.6	1.6	8		1310		0.00610687
2011-08-11	G8	BANANE	9.6	1.3	8.3		1310		0.00633588
2011-08-12	G8	BANANE	9.6	0.2	9.4		1310		0.00717557
2011-08-13	G8	BANANE	0	0	0		1310		0
2011-08-14	G8	BANANE	9.6	1	8.6		1310		0.00656489
2011-08-15	G8	BANANE	9.6	0	9.6		1310		0.00732824
2011-08-16	G8	BANANE	9.6	2	7.6		1310		0.00580153
2011-08-17	G8	BANANE	9.6	0	9.6		1310		0.00732824
2011-08-18	G8	BANANE	9.6	0	9.6		1310		0.00732824
2011-08-19	G8	BANANE	9.8	5.5	4.3		1341		0.00320656
2011-08-20	G8	BANANE	0	0	0		1341		0
2011-08-21	G8	BANANE	9.8	4.3	5.5		1341		0.00410142
2011-08-22	G8	BANANE	9.8	1.9	7.9		1341		0.00589113
2011-08-23	G8	BANANE	9.8	2.1	7.7		1341		0.00574198
2011-08-24	G8	BANANE	9.8	0.4	9.4		1341		0.00700969
2011-08-25	G8	BANANE	9.8	0.1	9.7		1341		0.00723341
2011-08-26	G8	BANANE	9.8	2	7.8		1341		0.00581655
2011-08-27	G8	BANANE	0	0	0		1341		0
2011-08-28	G8	BANANE	9.8	1.4	8.4		1341		0.00626398
2011-08-29	G8	BANANE	9.8	7.4	2.4		1341		0.00178971
2011-08-30	G8	BANANE	9.8	6.9	2.9		1341		0.00216257
2011-08-31	G8	BANANE	9.8	7.2	2.6		1341		0.00193885
2011-09-01	G8	BANANE	9.8	2.4	7.4		1341		0.00551827
2011-09-02	G8	BANANE	10	1.8	8.2		1379		0.00594634
2011-09-03	G8	BANANE	0	0	0		1379		0
2011-09-04	G8	BANANE	10	0.8	9.2		1379		0.0066715
2011-09-05	G8	BANANE	10	0.3	9.7		1379		0.00703408
2011-09-06	G8	BANANE	10	1.8	8.2		1379		0.00594634
2011-09-07	G8	BANANE	10	0.4	9.6		1379		0.00696157
2011-09-08	G8	BANANE	10	0.8	9.2		1379		0.0066715
2011-09-09	G8	BANANE	10	0	10		1379		0.00725163
2011-09-10	G8	BANANE	0	0	0		1379		0
2011-09-11	G8	BANANE	10	6.5	3.5		1379		0.00253807
2011-09-12	G8	BANANE	10	10.4	0		1379		0
2011-09-13	G8	BANANE	10	8.4	1.6		1379		0.00116026
2011-09-14	G8	BANANE	10	14.1	0		1379		0
2011-09-15	G8	BANANE	0	0	0		1379		0
2011-09-16	G8	BANANE	10.1	8.9	1.2		1397		0.000858984
2011-09-17	G8	BANANE	0	0	0		1397		0
2011-09-18	G8	BANANE	10.1	14.2	0		1397		0
2011-09-19	G8	BANANE	0	0	0		1397		0
2011-09-20	G8	BANANE	0	0	0		1397		0
2011-09-21	G8	BANANE	0	0	0		1397		0
2011-09-22	G8	BANANE	0	0	0		1397		0
2011-09-23	G8	BANANE	11	10	1		1504		0.000664894
2011-09-24	G8	BANANE	0	0	0		1504		0
2011-09-25	G8	BANANE	11	0.7	10.3		1504		0.0068484
2011-09-26	G8	BANANE	11	8.8	2.2		1504		0.00146277
2011-09-27	G8	BANANE	11	7.4	3.6		1504		0.00239362
2011-09-28	G8	BANANE	11	12.1	0		1504		0
2011-09-29	G8	BANANE	11	0	11		1504		0.00731383
2011-09-30	G8	BANANE	11	9.1	1.9		1504		0.0012633
2011-10-01	G8	BANANE	0	0	0		1504		0
2011-10-02	G8	BANANE	0	0	0		1504		0
2011-10-03	G8	BANANE	0	0	0		1504		0
2011-10-04	G8	BANANE	11	0	11		1509		0.0072896
2011-10-05	G8	BANANE	11	2.2	8.8		1509		0.00583168
2011-10-06	G8	BANANE	11	1.3	9.7		1509		0.0064281
2011-10-07	G8	BANANE	11	1.2	9.8		1509		0.00649437
2011-10-08	G8	BANANE	0	0	0		1509		0
2011-10-09	G8	BANANE	11	1.9	9.1		1509		0.00603048
2011-10-10	G8	BANANE	11	3.2	7.8		1509		0.00516899
2011-10-11	G8	BANANE	11	7.7	3.3		1509		0.00218688
2011-10-12	G8	BANANE	11	7.6	3.4		1509		0.00225315
2011-10-13	G8	BANANE	11	11.4	0		1509		0
2011-10-14	G8	BANANE	11	0.4	10.6		1509		0.00702452
2011-10-15	G8	BANANE	0	0	0		1509		0
2011-10-16	G8	BANANE	11	0	11		1509		0.0072896
2011-10-17	G8	BANANE	0	0	0		1509		0
2011-10-18	G8	BANANE	11.2	3.1	8.1		1539		0.00526316
2011-10-19	G8	BANANE	11.2	1	10.2		1539		0.00662768
2011-10-20	G8	BANANE	11.2	0	11.2		1539		0.00727745
2011-10-21	G8	BANANE	11.2	0.3	10.9		1539		0.00708252
2011-10-22	G8	BANANE	0	0	0		1539		0
2011-10-23	G8	BANANE	11.2	7.6	3.6		1539		0.00233918
2011-10-24	G8	BANANE	11.2	0	11.2		1539		0.00727745
2011-10-25	G8	BANANE	11.2	1.1	10.1		1539		0.0065627
2011-10-26	G8	BANANE	11.2	2.1	9.1		1539		0.00591293
2011-10-27	G8	BANANE	11.2	0.7	10.5		1539		0.00682261
2011-10-28	G8	BANANE	11.2	0.2	11		1539		0.0071475
2011-10-29	G8	BANANE	11.2	0.9	10.3		1539		0.00669266
2011-10-30	G8	BANANE	0	0	0		1539		0
2011-10-31	G8	BANANE	11.2	0	11.2		1539		0.00727745
2011-11-01	G8	BANANE	11.1	7.9	3.2		1520		0.00210526
2011-11-02	G8	BANANE	0	0	0		1520		0
2011-11-03	G8	BANANE	11.1	8	3.1		1520		0.00203947
2011-11-04	G8	BANANE	11.1	6.7	4.4		1520		0.00289474
2011-11-05	G8	BANANE	11.1	7.6	3.5		1520		0.00230263
2011-11-06	G8	BANANE	11.1	12	0		1520		0
2011-11-07	G8	BANANE	0	0	0		1520		0
2011-11-08	G8	BANANE	11.1	14	0		1520		0
2011-11-09	G8	BANANE	0	0	0		1520		0
2011-11-10	G8	BANANE	11.1	14.2	0		1520		0
2011-11-11	G8	BANANE	11.1	10	1.1		1520		0.000723684
2011-11-12	G8	BANANE	0	0	0		1520		0
2011-11-13	G8	BANANE	11.1	14.6	0		1520		0
2011-11-14	G8	BANANE	11.1	9.1	2		1520		0.00131579
2011-11-15	G8	BANANE	11.1	12.8	0		1526		0
2011-11-16	G8	BANANE	11.1	14.8	0		1526		0
2011-11-17	G8	BANANE	11.1	15	0		1526		0
2011-11-18	G8	BANANE	0	0	0		1526		0
2011-11-19	G8	BANANE	0	0	0		1526		0
2011-11-20	G8	BANANE	11.1	7	4.1		1526		0.00268676
2011-11-21	G8	BANANE	11.1	6.3	4.8		1526		0.00314548
2011-11-22	G8	BANANE	0	0	0		1526		0
2011-11-23	G8	BANANE	0	0	0		1526		0
2011-11-24	G8	BANANE	0	0	0		1526		0
2011-11-25	G8	BANANE	0	0	0		1526		0
2011-11-26	G8	BANANE	0	0	0		1526		0
2011-11-27	G8	BANANE	0	0	0		1526		0
2011-11-28	G8	BANANE	0	0	0		1526		0
2011-11-29	G8	BANANE	0	0	0		1526		0
2011-11-30	G8	BANANE	0	0	0		1526		0
2011-12-01	G8	BANANE	0	0	0		1526		0
2011-12-02	G8	BANANE(-1 GK; 88g)	0	0	0		1438		0
2011-12-03	G8	BANANE	0	0	0		1438		0
2011-12-04	G8	BANANE	10.2	8.6	1.6		1405		0.00113879
2011-12-05	G8	BANANE	10.2	12.4	0		1405		0
2011-12-06	G8	BANANE	10.2	7.6	2.6		1405		0.00185053
2011-12-07	G8	BANANE	10.2	11.2	0		1405		0
2011-12-08	G8	BANANE	10.2	5.8	4.4		1405		0.00313167
2011-12-09	G8	BANANE	10.2	4.8	5.4		1405		0.00384342
2011-12-10	G8	BANANE	0	0	0		1405		0
2011-12-11	G8	BANANE	0	0	0		1405		0
2011-01-29	G9	BANANE	10	15	0		608		0
2011-01-30	G9	BANANE	15	22	0		608		0
2011-01-31	G9	BANANE	15	15	0		608		0
2011-02-01	G9	BANANE	15	11	4		608		0.00657895
2011-02-02	G9	BANANE	15	19.8	0		608		0
2011-02-03	G9	BANANE	15	12.5	2.5		608		0.00411184
2011-02-04	G9	BANANE	20	20.9	0		608		0
2011-02-05	G9	BANANE	0	0	0		608		0
2011-02-06	G9	BANANE	20	7.5	12.5		608		0.0205592
2011-02-07	G9	BANANE	25	8.8	16.2		608		0.0266447
2011-02-08	G9	BANANE	25	12.2	12.8		608		0.0210526
2011-02-09	G9	BANANE	25	9.8	15.2		608		0.025
2011-02-10	G9	BANANE	25	13	12		608		0.0197368
2011-02-11	G9	BANANE	25	5.3	19.7		608		0.0324013
2011-02-12	G9	BANANE	0	0	0		608		0
2011-02-13	G9	BANANE	25	11.3	13.7		608		0.0225329
2011-02-14	G9	BANANE	0	0	0		608		0
2011-02-15	G9	BANANE	0	0	0		608		0
2011-02-16	G9	BANANE	0	0	0		608		0
2011-02-17	G9	BANANE	6.6	0.8	5.8		795		0.0072956
2011-02-18	G9	BANANE	6.6	0	6.6		795		0.00830189
2011-02-19	G9	BANANE	6.6	0	6.6		795		0.00830189
2011-02-20	G9	BANANE	0	0	0		795		0
2011-02-21	G9	BANANE	0	0	0		795		0
2011-02-22	G9	BANANE	0	0	0		795		0
2011-02-23	G9	BANANE	0	0	0		795		0
2011-02-24	G9	BANANE	6.6	0	6.6		795		0.00830189
2011-02-25	G9	BANANE	6.6	0	6.6		795		0.00830189
2011-02-26	G9	BANANE	6.6	1.2	5.4		795		0.00679245
2011-02-27	G9	BANANE	6.6	1.8	4.8		795		0.00603774
2011-02-28	G9	BANANE	0	0	0		795		0
2011-03-01	G9	BANANE	0	0	0		795		0
2011-03-02	G9	BANANE	0	0	0		795		0
2011-03-03	G9	BANANE	0	0	0		795		0
2011-03-04	G9	BANANE	6.6	0	6.6		795		0.00830189
2011-03-05	G9	BANANE	0	0	0		795		0
2011-03-06	G9	BANANE	0	0	0		794		0
2011-03-07	G9	BANANE	6.6	1.7	4.9		794		0.00617128
2011-03-08	G9	BANANE	6.6	1.2	5.4		794		0.00680101
2011-03-09	G9	BANANE	6.6	3.3	3.3		794		0.00415617
2011-03-10	G9	BANANE	6.6	0.3	6.3		794		0.00793451
2011-03-11	G9	BANANE	6.6	0.3	6.3		794		0.00793451
2011-03-12	G9	BANANE	0	0	0		794		0
2011-03-13	G9	BANANE	6.6	0.2	6.4		794		0.00806045
2011-03-14	G9	BANANE	6.6	0	6.6		794		0.00831234
2011-03-15	G9	BANANE	6.6	0.2	6.4		794		0.00806045
2011-03-16	G9	BANANE	6.6	1.8	4.8		794		0.00604534
2011-03-17	G9	BANANE	6.6	0.3	6.3		794		0.00793451
2011-03-18	G9	BANANE	7	0	7		852		0.00821596
2011-03-19	G9	BANANE	0	0	0		852		0
2011-03-20	G9	BANANE	7	3	4		852		0.00469484
2011-03-21	G9	BANANE	7	2	5		852		0.00586854
2011-03-22	G9	BANANE	7	3.2	3.8		852		0.00446009
2011-03-23	G9	BANANE	7	3	4		852		0.00469484
2011-03-24	G9	BANANE	7	3.6	3.4		852		0.00399061
2011-03-25	G9	BANANE	7	0.3	6.7		852		0.00786385
2011-03-26	G9	BANANE	0	0	0		852		0
2011-03-27	G9	BANANE	0	0	0		852		0
2011-03-28	G9	BANANE	7	3.3	3.7		852		0.00434272
2011-03-29	G9	BANANE	7	1.6	5.4		852		0.00633803
2011-03-30	G9	BANANE	7	0.7	6.3		852		0.00739437
2011-03-31	G9	BANANE	0	0	0		852		0
2011-04-01	G9	BANANE	7	1.2	5.8		852		0.00680751
2011-04-02	G9	BANANE	7	1.1	5.9		852		0.00692488
2011-04-03	G9	BANANE	7	1.6	5.4		852		0.00633803
2011-04-04	G9	BANANE	7.2	0.3	6.9		888		0.00777027
2011-04-05	G9	BANANE	7.2	0	7.2		888		0.00810811
2011-04-06	G9	BANANE	7.2	1.4	5.8		888		0.00653153
2011-04-07	G9	BANANE	7.2	1	6.2		888		0.00698198
2011-04-08	G9	BANANE	7.2	2	5.2		888		0.00585586
2011-04-09	G9	BANANE	0	0	0		888		0
2011-04-10	G9	BANANE	0	0	0		888		0
2011-04-11	G9	BANANE	7.2	2	5.2		888		0.00585586
2011-04-12	G9	BANANE	7.2	0	7.2		888		0.00810811
2011-04-13	G9	BANANE	7.2	0	7.2		888		0.00810811
2011-04-14	G9	BANANE	7.2	2.1	5.1		888		0.00574324
2011-04-15	G9	BANANE	7.5	0.2	7.3		930		0.00784946
2011-04-16	G9	BANANE	0	0	0		930		0
2011-04-17	G9	BANANE	7.5	0	7.5		930		0.00806452
2011-04-18	G9	BANANE	7.5	0.2	7.3		930		0.00784946
2011-04-19	G9	BANANE	7.5	0	7.5		930		0.00806452
2011-04-20	G9	BANANE	7.5	0.9	6.6		930		0.00709677
2011-04-21	G9	BANANE	7.5	0	7.5		930		0.00806452
2011-04-22	G9	BANANE	7.5	0	7.5		930		0.00806452
2011-04-23	G9	BANANE	0	0	0		930		0
2011-04-24	G9	BANANE	7.5	0	7.5		930		0.00806452
2011-04-25	G9	BANANE	7.5	0	7.5		930		0.00806452
2011-04-26	G9	BANANE	7.5	2.3	5.2		930		0.0055914
2011-04-27	G9	BANANE	7.5	1	6.5		930		0.00698925
2011-04-28	G9	BANANE	7.5	1.6	5.9		930		0.00634409
2011-04-29	G9	BANANE	7.9	0	7.9		1002		0.00788423
2011-04-30	G9	BANANE	0	0	0		1002		0
2011-05-01	G9	BANANE	7.9	0	7.9		1002		0.00788423
2011-05-02	G9	BANANE	7.9	0	7.9		1002		0.00788423
2011-05-03	G9	BANANE	7.9	0	7.9		1002		0.00788423
2011-05-04	G9	BANANE	7.9	0.4	7.5		1002		0.00748503
2011-05-05	G9	BANANE	7.9	0.4	7.5		1002		0.00748503
2011-05-06	G9	BANANE	7.9	0.2	7.7		1002		0.00768463
2011-05-07	G9	BANANE	0	0	0		1002		0
2011-05-08	G9	BANANE	7.9	0	7.9		1002		0.00788423
2011-05-09	G9	BANANE	7.9	0	7.9		1002		0.00788423
2011-05-10	G9	BANANE	7.9	0.3	7.6		1002		0.00758483
2011-05-11	G9	BANANE	7.9	0.3	7.6		1002		0.00758483
2011-05-12	G9	BANANE	7.9	0.7	7.2		1002		0.00718563
2011-05-13	G9	BANANE	8.3	1.6	6.7		1056		0.0063447
2011-05-14	G9	BANANE	0	0	0		1056		0
2011-05-15	G9	BANANE	8.3	8.3	0		1056		0
2011-05-16	G9	BANANE	8.3	2.9	5.4		1056		0.00511364
2011-05-17	G9	BANANE	8.3	0	8.3		1056		0.00785985
2011-05-18	G9	BANANE	8.3	5	3.3		1056		0.003125
2011-05-19	G9	BANANE	8.3	3	5.3		1056		0.00501894
2011-05-20	G9	BANANE	8.3	2.5	5.8		1056		0.00549242
2011-05-21	G9	BANANE	0	0	0		1056		0
2011-05-22	G9	BANANE	8.3	4.9	3.4		1056		0.0032197
2011-05-23	G9	BANANE	8.3	0	8.3		1056		0.00785985
2011-05-24	G9	BANANE	8.3	3.3	5		1056		0.00473485
2011-05-25	G9	BANANE	8.3	2.7	5.6		1056		0.00530303
2011-05-26	G9	BANANE	8.3	0.6	7.7		1056		0.00729167
2011-05-27	G9	BANANE	8.6	0	8.6		1103		0.00779692
2011-05-28	G9	BANANE	0	0	0		1103		0
2011-05-29	G9	BANANE	8.6	0	8.6		1103		0.00779692
2011-05-30	G9	BANANE	8.6	0	8.6		1103		0.00779692
2011-05-31	G9	BANANE	8.6	0	8.6		1103		0.00779692
2011-06-01	G9	BANANE	8.6	0.3	8.3		1103		0.00752493
2011-06-02	G9	BANANE	8.6	0	8.6		1103		0.00779692
2011-06-03	G9	BANANE	8.6	0	8.6		1103		0.00779692
2011-06-04	G9	BANANE	0	0	0		1103		0
2011-06-05	G9	BANANE	8.6	0	8.6		1103		0.00779692
2011-06-06	G9	BANANE	8.6	0	8.6		1103		0.00779692
2011-06-07	G9	BANANE	8.6	0.1	8.5		1103		0.00770626
2011-06-08	G9	BANANE	8.6	0.9	7.7		1103		0.00698096
2011-06-09	G9	BANANE	9	0	9		1171		0.00768574
2011-06-10	G9	BANANE	9	4	5		1171		0.00426985
2011-06-11	G9	BANANE	0	0	0		1171		0
2011-06-12	G9	BANANE	9	0.9	8.1		1171		0.00691716
2011-06-13	G9	BANANE	9	2.4	6.6		1171		0.00563621
2011-06-14	G9	BANANE	9	1	8		1171		0.00683177
2011-06-15	G9	BANANE	9	0.5	8.5		1171		0.00725875
2011-06-16	G9	BANANE	9	8.7	0.3		1171		0.000256191
2011-06-17	G9	BANANE	9	0	9		1171		0.00768574
2011-06-18	G9	BANANE	0	0	0		1171		0
2011-06-19	G9	BANANE	9	3.8	5.2		1171		0.00444065
2011-06-20	G9	BANANE	9	8.6	0.4		1171		0.000341588
2011-06-21	G9	BANANE	9	2	7		1171		0.0059778
2011-06-22	G9	BANANE	9	2.7	6.3		1171		0.00538002
2011-06-23	G9	BANANE	9	1.8	7.2		1171		0.00614859
2011-06-24	G9	BANANE	9.2	2.9	6.3		1204		0.00523256
2011-06-25	G9	BANANE	0	0	0		1204		0
2011-06-26	G9	BANANE	9.2	8.6	0.6		1204		0.000498339
2011-06-27	G9	BANANE	9.2	3	6.2		1204		0.0051495
2011-06-28	G9	BANANE	0	0	0		1204		0
2011-06-29	G9	BANANE	9.2	0.3	8.9		1204		0.00739203
2011-06-30	G9	BANANE	9.2	1.2	8		1204		0.00664452
2011-07-01	G9	BANANE	9.2	0.2	9		1204		0.00747508
2011-07-02	G9	BANANE	0	0	0		1204		0
2011-07-03	G9	BANANE	9.2	4.9	4.3		1204		0.00357143
2011-07-04	G9	BANANE	9.2	1.5	7.7		1204		0.00639535
2011-07-05	G9	BANANE	0	0	0		1204		0
2011-07-06	G9	BANANE	9.2	0.4	8.8		1204		0.00730897
2011-07-07	G9	BANANE	9.2	0	9.2		1204		0.0076412
2011-07-08	G9	BANANE	0	0	0		1204		0
2011-07-09	G9	BANANE	0	0	0		1204		0
2011-07-10	G9	BANANE	9.2	0	9.2		1208		0.00761589
2011-07-11	G9	BANANE	9.2	3	6.2		1208		0.00513245
2011-07-12	G9	BANANE	9.2	0	9.2		1208		0.00761589
2011-07-13	G9	BANANE	0	0	0		1208		0
2011-07-14	G9	BANANE	0	0	0		1208		0
2011-07-15	G9	BANANE	9.2	6.4	2.8		1208		0.00231788
2011-07-16	G9	BANANE	0	0	0		1208		0
2011-07-17	G9	BANANE	9.2	3.3	5.9		1208		0.00488411
2011-07-18	G9	BANANE	9.2	0	9.2		1208		0.00761589
2011-07-19	G9	BANANE	9.2	0	9.2		1208		0.00761589
2011-07-20	G9	BANANE	9.2	4.1	5.1		1208		0.00422185
2011-07-21	G9	BANANE	9.2	0	9.2		1208		0.00761589
2011-07-22	G9	BANANE	9.5	8	1.5		1249		0.00120096
2011-07-23	G9	BANANE	0	0	0		1249		0
2011-07-24	G9	BANANE	9.5	0.6	8.9		1249		0.0071257
2011-07-25	G9	BANANE	9.5	0	9.5		1249		0.00760608
2011-07-26	G9	BANANE	9.5	7.9	1.6		1249		0.00128102
2011-07-27	G9	BANANE	0	0	0		1249		0
2011-07-28	G9	BANANE	9.5	11.8	0		1249		0
2011-07-29	G9	BANANE	9.5	19.5	0		1249		0
2011-07-30	G9	BANANE	0	0	0		1249		0
2011-07-31	G9	BANANE	9.5	4.8	4.7		1249		0.00376301
2011-08-01	G9	BANANE	9.5	23	0		1249		0
2011-08-02	G9	BANANE	0	0	0		1249		0
2011-08-03	G9	BANANE	9.5	4.5	5		1249		0.0040032
2011-08-04	G9	BANANE	9.5	0	9.5		1249		0.00760608
2011-08-05	G9	BANANE	9.5	0	9.5		1253		0.0075818
2011-08-06	G9	BANANE	0	0	0		1253		0
2011-08-07	G9	BANANE	0	0	0		1253		0
2011-08-08	G9	BANANE	9.5	9.1	0.4		1253		0.000319234
2011-08-09	G9	BANANE	9.5	3	6.5		1253		0.00518755
2011-08-10	G9	BANANE	9.5	6	3.5		1253		0.0027933
2011-08-11	G9	BANANE	9.5	11.4	0		1253		0
2011-08-12	G9	BANANE	9.5	10.2	0		1253		0
2011-08-13	G9	BANANE	0	0	0		1253		0
2011-08-14	G9	BANANE	9.5	6.3	3.2		1253		0.00255387
2011-08-15	G9	BANANE	9.5	4.8	4.7		1253		0.003751
2011-08-16	G9	BANANE	9.5	8	1.5		1253		0.00119713
2011-08-17	G9	BANANE	9.5	1.9	7.6		1253		0.00606544
2011-08-18	G9	BANANE	9.5	0	9.5		1253		0.0075818
2011-08-19	G9	BANANE	9.7	8	1.7		1284		0.00132399
2011-08-20	G9	BANANE	0	0	0		1284		0
2011-08-21	G9	BANANE	9.7	6	3.7		1284		0.00288162
2011-08-22	G9	BANANE	9.7	11.4	0		1284		0
2011-08-23	G9	BANANE	9.7	5.7	4		1284		0.00311526
2011-08-24	G9	BANANE	9.7	1.9	7.8		1284		0.00607477
2011-08-25	G9	BANANE	9.7	1.1	8.6		1284		0.00669782
2011-08-26	G9	BANANE	9.7	0.9	8.8		1284		0.00685358
2011-08-27	G9	BANANE	0	0	0		1284		0
2011-08-28	G9	BANANE	9.7	13	0		1284		0
2011-08-29	G9	BANANE	9.7	14.9	0		1284		0
2011-08-30	G9	BANANE	9.7	12	0		1284		0
2011-08-31	G9	BANANE	9.7	9.6	0.1		1284		7.78816e-05
2011-09-01	G9	BANANE	9.7	0	9.7		1284		0.00755452
2011-09-02	G9	BANANE	9.8	8.1	1.7		1310		0.00129771
2011-09-03	G9	BANANE	0	0	0		1310		0
2011-09-04	G9	BANANE	9.8	9.4	0.4		1310		0.000305344
2011-09-05	G9	BANANE	9.8	7.2	2.6		1310		0.00198473
2011-09-06	G9	BANANE	9.8	5.1	4.7		1310		0.00358779
2011-09-07	G9	BANANE	9.8	1.2	8.6		1310		0.00656489
2011-09-08	G9	BANANE	9.8	2.3	7.5		1310		0.00572519
2011-09-09	G9	BANANE	9.8	0	9.8		1310		0.00748092
2011-09-10	G9	BANANE	0	0	0		1310		0
2011-09-11	G9	BANANE	9.8	16.2	0		1310		0
2011-09-12	G9	BANANE	9.8	12	0		1310		0
2011-09-13	G9	BANANE	9.8	11.5	0		1310		0
2011-09-14	G9	BANANE	9.8	11.4	0		1310		0
2011-09-15	G9	BANANE	0	0	0		1310		0
2011-09-16	G9	BANANE	9.8	4	5.8		1322		0.00438729
2011-09-17	G9	BANANE	0	0	0		1322		0
2011-09-18	G9	BANANE	9.8	10.3	0		1322		0
2011-09-19	G9	BANANE	0	0	0		1322		0
2011-09-20	G9	BANANE	0	0	0		1322		0
2011-09-21	G9	BANANE	0	0	0		1322		0
2011-09-22	G9	BANANE	0	0	0		1322		0
2011-09-23	G9	BANANE	9.8	0	9.8		1298		0.00755008
2011-09-24	G9	BANANE	0	0	0		1298		0
2011-09-25	G9	BANANE	9.8	0	9.8		1298		0.00755008
2011-09-26	G9	BANANE	9.8	0	9.8		1298		0.00755008
2011-09-27	G9	BANANE	9.8	0	9.8		1298		0.00755008
2011-09-28	G9	BANANE	9.8	0	9.8		1298		0.00755008
2011-09-29	G9	BANANE	9.8	0	9.8		1298		0.00755008
2011-09-30	G9	BANANE	9.8	0	9.8		1298		0.00755008
2011-10-01	G9	BANANE	0	0	0		1298		0
2011-10-02	G9	BANANE	0	0	0		1298		0
2011-10-03	G9	BANANE	0	0	0		1298		0
2011-10-04	G9	BANANE	9.7	0.4	9.3		1288		0.0072205
2011-10-05	G9	BANANE	9.7	2.9	6.8		1288		0.0052795
2011-10-06	G9	BANANE	9.7	12.4	0		1288		0
2011-10-07	G9	BANANE	9.7	10.5	0		1288		0
2011-10-08	G9	BANANE	0	0	0		1288		0
2011-10-09	G9	BANANE	9.7	11	0		1288		0
2011-10-10	G9	BANANE	9.7	4.4	5.3		1288		0.00411491
2011-10-11	G9	BANANE	9.7	8.7	1		1288		0.000776398
2011-10-12	G9	BANANE	9.7	8.1	1.6		1288		0.00124224
2011-10-13	G9	BANANE	9.7	9	0.7		1288		0.000543478
2011-10-14	G9	BANANE	9.7	0.9	8.8		1288		0.0068323
2011-10-15	G9	BANANE	0	0	0		1288		0
2011-10-16	G9	BANANE	9.7	0	9.7		1288		0.00753106
2011-10-17	G9	BANANE	0	0	0		1288		0
2011-10-18	G9	BANANE	9.7	1.2	8.5		1295		0.00656371
2011-10-19	G9	BANANE	9.7	0	9.7		1295		0.00749035
2011-10-20	G9	BANANE	9.7	0.8	8.9		1295		0.00687259
2011-10-21	G9	BANANE	9.7	0.4	9.3		1295		0.00718147
2011-10-22	G9	BANANE	0	0	0		1295		0
2011-10-23	G9	BANANE	9.7	2.1	7.6		1295		0.00586873
2011-10-24	G9	BANANE	9.7	7.6	2.1		1295		0.00162162
2011-10-25	G9	BANANE	9.7	2.2	7.5		1295		0.00579151
2011-10-26	G9	BANANE	9.7	1.8	7.9		1295		0.00610039
2011-10-27	G9	BANANE	9.7	1.1	8.6		1295		0.00664093
2011-10-28	G9	BANANE	9.7	0.8	8.9		1295		0.00687259
2011-10-29	G9	BANANE	9.7	2.1	7.6		1295		0.00586873
2011-10-30	G9	BANANE	0	0	0		1295		0
2011-10-31	G9	BANANE	9.7	0	9.7		1295		0.00749035
2011-11-01	G9	BANANE	9.8	7.9	1.9		1296		0.00146605
2011-11-02	G9	BANANE	0	0	0		1296		0
2011-11-03	G9	BANANE	9.8	9.5	0.3		1296		0.000231481
2011-11-04	G9	BANANE	9.8	6.7	3.1		1296		0.00239198
2011-11-05	G9	BANANE	9.8	6.8	3		1296		0.00231481
2011-11-06	G9	BANANE	9.8	8.8	1		1296		0.000771605
2011-11-07	G9	BANANE	0	0	0		1296		0
2011-11-08	G9	BANANE	9.8	8	1.8		1296		0.00138889
2011-11-09	G9	BANANE	0	0	0		1296		0
2011-11-10	G9	BANANE	9.8	12.1	0		1296		0
2011-11-11	G9	BANANE	9.8	7.5	2.3		1296		0.00177469
2011-11-12	G9	BANANE	0	0	0		1296		0
2011-11-13	G9	BANANE	9.8	10.9	0		1296		0
2011-11-14	G9	BANANE	9.8	4.2	5.6		1296		0.00432099
2011-11-15	G9	BANANE	9.8	10.2	0		1310		0
2011-11-16	G9	BANANE	9.8	12	0		1310		0
2011-11-17	G9	BANANE	9.8	13.5	0		1310		0
2011-11-18	G9	BANANE	0	0	0		1310		0
2011-11-19	G9	BANANE	0	0	0		1310		0
2011-11-20	G9	BANANE	9.8	11.8	0		1310		0
2011-11-21	G9	BANANE	9.8	10.2	0		1310		0
2011-11-22	G9	BANANE	0	0	0		1310		0
2011-11-23	G9	BANANE	0	0	0		1310		0
2011-11-24	G9	BANANE	0	0	0		1310		0
2011-11-25	G9	BANANE	0	0	0		1310		0
2011-11-26	G9	BANANE	0	0	0		1310		0
2011-11-27	G9	BANANE	0	0	0		1310		0
2011-11-28	G9	BANANE	0	0	0		1310		0
2011-11-29	G9	BANANE	0	0	0		1310		0
2011-11-30	G9	BANANE	0	0	0		1310		0
2011-12-01	G9	BANANE	0	0	0		1310		0
2011-12-02	G9	BANANE(-3 GK; 299g)	0	0	0		1011		0
2011-12-03	G9	BANANE(-1 GK)	0	0	0		833		0
2011-12-04	G9	BANANE	5.9	6.4	0		793		0
2011-12-05	G9	BANANE	5.9	6.3	0		793		0
2011-12-06	G9	BANANE	5.9	5.4	0.5		793		0.000630517
2011-12-07	G9	BANANE	5.9	6	0		793		0
2011-12-08	G9	BANANE	5.9	2.1	3.8		793		0.00479193
2011-12-09	G9	BANANE	5.9	0	5.9		793		0.0074401
2011-12-10	G9	BANANE	0	0	0		793		0
2011-12-11	G9	BANANE	0	0	0		793		0
2011-01-29	G10	BANANE	10	21	0		672		0
2011-01-30	G10	BANANE	15	23	0		672		0
2011-01-31	G10	BANANE	15	13.2	1.8		672		0.00267857
2011-02-01	G10	BANANE	15	13	2		672		0.00297619
2011-02-02	G10	BANANE	15	11.5	3.5		672		0.00520833
2011-02-03	G10	BANANE	15	11.6	3.4		672		0.00505952
2011-02-04	G10	BANANE	20	21.4	0		672		0
2011-02-05	G10	BANANE	0	0	0		672		0
2011-02-06	G10	BANANE	20	14.1	5.9		672		0.00877976
2011-02-07	G10	BANANE	25	13.6	11.4		672		0.0169643
2011-02-08	G10	BANANE	25	26.6	0		672		0
2011-02-09	G10	BANANE	25	23	2		672		0.00297619
2011-02-10	G10	BANANE	25	24.1	0.9		672		0.00133929
2011-02-11	G10	BANANE	25	20.2	4.8		672		0.00714286
2011-02-12	G10	BANANE	0	0	0		672		0
2011-02-13	G10	BANANE	25	24.4	0.6		672		0.000892857
2011-02-14	G10	BANANE	0	0	0		672		0
2011-02-15	G10	BANANE	0	0	0		672		0
2011-02-16	G10	BANANE	0	0	0		672		0
2011-02-17	G10	BANANE	7.1	3	4.1		721		0.00568655
2011-02-18	G10	BANANE (-1 GK; 82g)	7.1	8.8	0		639		0
2011-02-19	G10	BANANE	7.1	4.4	2.7		639		0.00422535
2011-02-20	G10	BANANE	0	0	0		639		0
2011-02-21	G10	BANANE	0	0	0		639		0
2011-02-22	G10	BANANE	0	0	0		639		0
2011-02-23	G10	BANANE	0	0	0		639		0
2011-02-24	G10	BANANE	7.1	4.4	2.7		639		0.00422535
2011-02-25	G10	BANANE	7.1	6.8	0.3		639		0.000469484
2011-02-26	G10	BANANE	7.1	9.9	0		639		0
2011-02-27	G10	BANANE	7.1	10.3	0		639		0
2011-02-28	G10	BANANE	0	0	0		639		0
2011-03-01	G10	BANANE	0	0	0		639		0
2011-03-02	G10	BANANE	0	0	0		639		0
2011-03-03	G10	BANANE	0	0	0		639		0
2011-03-04	G10	BANANE	7.1	9.1	0		639		0
2011-03-05	G10	BANANE	0	0	0		639		0
2011-03-06	G10	BANANE	0	0	0		639		0
2011-03-07	G10	BANANE	7.1	7.1	0		639		0
2011-03-08	G10	BANANE	6	8.9	0		639		0
2011-03-09	G10	BANANE	6	7.6	0		639		0
2011-03-10	G10	BANANE	6	9.8	0		639		0
2011-03-11	G10	BANANE	6	5.3	0.7		639		0.00109546
2011-03-12	G10	BANANE	0	0	0		639		0
2011-03-13	G10	BANANE	6	2.9	3.1		639		0.00485133
2011-03-14	G10	BANANE	6	3	3		639		0.00469484
2011-03-15	G10	BANANE	6	4.4	1.6		639		0.00250391
2011-03-16	G10	BANANE	6	4.5	1.5		639		0.00234742
2011-03-17	G10	BANANE	6	3.3	2.7		639		0.00422535
2011-03-18	G10	BANANE	6.2	3.8	2.4		767		0.00312907
2011-03-19	G10	BANANE	0	0	0		767		0
2011-03-20	G10	BANANE	6.2	6.7	0		767		0
2011-03-21	G10	BANANE	6.2	9.3	0		767		0
2011-03-22	G10	BANANE	6.2	6.8	0		767		0
2011-03-23	G10	BANANE	6.2	4.7	1.5		767		0.00195567
2011-03-24	G10	BANANE	6.2	8.3	0		767		0
2011-03-25	G10	BANANE	6.2	6.3	0		767		0
2011-03-26	G10	BANANE	0	0	0		767		0
2011-03-27	G10	BANANE	0	0	0		767		0
2011-03-28	G10	BANANE	6.2	6.3	0		767		0
2011-03-29	G10	BANANE (-1 GK; 73g)	6.2	7.3	0		694		0
2011-03-30	G10	BANANE	6.2	6.7	0		694		0
2011-03-31	G10	BANANE	0	0	0		694		0
2011-04-01	G10	BANANE	6.2	6.4	0		694		0
2011-04-02	G10	BANANE	6.2	4.9	1.3		694		0.0018732
2011-04-03	G10	BANANE	6.2	6.8	0		694		0
2011-04-04	G10	BANANE	5.9	5.4	0.5		730		0.000684932
2011-04-05	G10	BANANE	5.9	0	5.9		730		0.00808219
2011-04-06	G10	BANANE	5.9	4.3	1.6		730		0.00219178
2011-04-07	G10	BANANE	5.9	4.5	1.4		730		0.00191781
2011-04-08	G10	BANANE	5.9	5.3	0.6		730		0.000821918
2011-04-09	G10	BANANE	0	0	0		730		0
2011-04-10	G10	BANANE	0	0	0		730		0
2011-04-11	G10	BANANE	5.9	2.6	3.3		730		0.00452055
2011-04-12	G10	BANANE	5.9	0.3	5.6		730		0.00767123
2011-04-13	G10	BANANE	5.9	0.2	5.7		730		0.00780822
2011-04-14	G10	BANANE	5.9	3.1	2.8		730		0.00383562
2011-04-15	G10	BANANE	6.3	1.2	5.1		786		0.00648855
2011-04-16	G10	BANANE	0	0	0		786		0
2011-04-17	G10	BANANE	6.3	0.2	6.1		786		0.00776081
2011-04-18	G10	BANANE	6.3	0	6.3		786		0.00801527
2011-04-19	G10	BANANE	6.3	0	6.3		786		0.00801527
2011-04-20	G10	BANANE	6.3	0.2	6.1		786		0.00776081
2011-04-21	G10	BANANE	6.3	0.2	6.1		786		0.00776081
2011-04-22	G10	BANANE	6.3	0	6.3		786		0.00801527
2011-04-23	G10	BANANE	0	0	0		786		0
2011-04-24	G10	BANANE	6.3	0	6.3		786		0.00801527
2011-04-25	G10	BANANE	6.3	0	6.3		786		0.00801527
2011-04-26	G10	BANANE	6.3	0.2	6.1		786		0.00776081
2011-04-27	G10	BANANE	6.3	0.8	5.5		786		0.00699746
2011-04-28	G10	BANANE	6.3	1.6	4.7		786		0.00597964
2011-04-29	G10	BANANE	6.5	0	6.5		833		0.00780312
2011-04-30	G10	BANANE	0	0	0		833		0
2011-05-01	G10	BANANE	6.5	0	6.5		833		0.00780312
2011-05-02	G10	BANANE	6.5	0	6.5		833		0.00780312
2011-05-03	G10	BANANE	6.5	0	6.5		833		0.00780312
2011-05-04	G10	BANANE	6.5	0.2	6.3		833		0.00756303
2011-05-05	G10	BANANE	6.5	0.3	6.2		833		0.00744298
2011-05-06	G10	BANANE	6.5	0.9	5.6		833		0.00672269
2011-05-07	G10	BANANE	0	0	0		833		0
2011-05-08	G10	BANANE	6.5	0	6.5		833		0.00780312
2011-05-09	G10	BANANE	6.5	0	6.5		833		0.00780312
2011-05-10	G10	BANANE	6.5	1	5.5		833		0.00660264
2011-05-11	G10	BANANE	6.5	0.1	6.4		833		0.00768307
2011-05-12	G10	BANANE	6.5	0	6.5		833		0.00780312
2011-05-13	G10	BANANE	6.8	1.4	5.4		881		0.0061294
2011-05-14	G10	BANANE	0	0	0		881		0
2011-05-15	G10	BANANE	6.8	4.2	2.6		881		0.00295119
2011-05-16	G10	BANANE	6.8	3.9	2.9		881		0.00329171
2011-05-17	G10	BANANE	6.8	0	6.8		881		0.0077185
2011-05-18	G10	BANANE	6.8	0.3	6.5		881		0.00737798
2011-05-19	G10	BANANE	6.8	0	6.8		881		0.0077185
2011-05-20	G10	BANANE	6.8	0.2	6.6		881		0.00749149
2011-05-21	G10	BANANE	0	0	0		881		0
2011-05-22	G10	BANANE	6.8	0	6.8		881		0.0077185
2011-05-23	G10	BANANE	6.8	0	6.8		881		0.0077185
2011-05-24	G10	BANANE	6.8	0	6.8		881		0.0077185
2011-05-25	G10	BANANE	6.8	0	6.8		881		0.0077185
2011-05-26	G10	BANANE	6.8	0	6.8		881		0.0077185
2011-05-27	G10	BANANE	7	0	7		910		0.00769231
2011-05-28	G10	BANANE	0	0	0		910		0
2011-05-29	G10	BANANE	7	0	7		910		0.00769231
2011-05-30	G10	BANANE	7	0.3	6.7		910		0.00736264
2011-05-31	G10	BANANE	7	0.1	6.9		910		0.00758242
2011-06-01	G10	BANANE	7	0.2	6.8		910		0.00747253
2011-06-02	G10	BANANE	7	0	7		910		0.00769231
2011-06-03	G10	BANANE	7	0.5	6.5		910		0.00714286
2011-06-04	G10	BANANE	0	0	0		910		0
2011-06-05	G10	BANANE	7	0	7		910		0.00769231
2011-06-06	G10	BANANE	7	0	7		910		0.00769231
2011-06-07	G10	BANANE	7	0	7		910		0.00769231
2011-06-08	G10	BANANE	7	0	7		910		0.00769231
2011-06-09	G10	BANANE	7.4	0	7.4		972		0.00761317
2011-06-10	G10	BANANE	7.4	0	7.4		972		0.00761317
2011-06-11	G10	BANANE	0	0	0		972		0
2011-06-12	G10	BANANE	7.4	0	7.4		972		0.00761317
2011-06-13	G10	BANANE	7.4	0	7.4		972		0.00761317
2011-06-14	G10	BANANE	7.4	0	7.4		972		0.00761317
2011-06-15	G10	BANANE	7.4	0	7.4		972		0.00761317
2011-06-16	G10	BANANE	7.4	0	7.4		972		0.00761317
2011-06-17	G10	BANANE	7.4	0	7.4		972		0.00761317
2011-06-18	G10	BANANE	0	0	0		972		0
2011-06-19	G10	BANANE	7.4	0.2	7.2		972		0.00740741
2011-06-20	G10	BANANE	7.4	0.1	7.3		972		0.00751029
2011-06-21	G10	BANANE	7.4	0	7.4		972		0.00761317
2011-06-22	G10	BANANE	7.4	0	7.4		972		0.00761317
2011-06-23	G10	BANANE	7.4	0	7.4		972		0.00761317
2011-06-24	G10	BANANE	7.6	0	7.6		999		0.00760761
2011-06-25	G10	BANANE	0	0	0		999		0
2011-06-26	G10	BANANE	7.6	0	7.6		999		0.00760761
2011-06-27	G10	BANANE	7.6	0.2	7.4		999		0.00740741
2011-06-28	G10	BANANE	0	0	0		999		0
2011-06-29	G10	BANANE	7.6	0.1	7.5		999		0.00750751
2011-06-30	G10	BANANE	7.6	0.8	6.8		999		0.00680681
2011-07-01	G10	BANANE	7.6	0	7.6		999		0.00760761
2011-07-02	G10	BANANE	0	0	0		999		0
2011-07-03	G10	BANANE	7.6	0	7.6		999		0.00760761
2011-07-04	G10	BANANE	7.6	0	7.6		999		0.00760761
2011-07-05	G10	BANANE	0	0	0		999		0
2011-07-06	G10	BANANE	7.6	0	7.6		999		0.00760761
2011-07-07	G10	BANANE	7.6	0	7.6		999		0.00760761
2011-07-08	G10	BANANE	0	0	0		999		0
2011-07-09	G10	BANANE	0	0	0		999		0
2011-07-10	G10	BANANE	7.7	0	7.7		1016		0.00757874
2011-07-11	G10	BANANE	7.7	0.1	7.6		1016		0.00748031
2011-07-12	G10	BANANE	7.7	0	7.7		1016		0.00757874
2011-07-13	G10	BANANE	0	0	0		1016		0
2011-07-14	G10	BANANE	0	0	0		1016		0
2011-07-15	G10	BANANE	7.7	0	7.7		1016		0.00757874
2011-07-16	G10	BANANE	0	0	0		1016		0
2011-07-17	G10	BANANE	7.7	0	7.7		1016		0.00757874
2011-07-18	G10	BANANE	7.7	0	7.7		1016		0.00757874
2011-07-19	G10	BANANE	7.7	0	7.7		1016		0.00757874
2011-07-20	G10	BANANE	7.7	0	7.7		1016		0.00757874
2011-07-21	G10	BANANE	7.7	0	7.7		1016		0.00757874
2011-07-22	G10	BANANE	7.9	0.5	7.4		1048		0.00706107
2011-07-23	G10	BANANE	0	0	0		1048		0
2011-07-24	G10	BANANE	7.9	0	7.9		1048		0.00753817
2011-07-25	G10	BANANE	7.9	0	7.9		1048		0.00753817
2011-07-26	G10	BANANE	7.9	3.8	4.1		1048		0.00391221
2011-07-27	G10	BANANE	0	0	0		1048		0
2011-07-28	G10	BANANE	7.9	3.9	4		1048		0.00381679
2011-07-29	G10	BANANE	7.9	16.9	0		1048		0
2011-07-30	G10	BANANE	0	0	0		1048		0
2011-07-31	G10	BANANE	7.9	11	0		1048		0
2011-08-01	G10	BANANE	7.9	3.1	4.8		1048		0.00458015
2011-08-02	G10	BANANE	0	0	0		1048		0
2011-08-03	G10	BANANE	7.9	0	7.9		1048		0.00753817
2011-08-04	G10	BANANE	7.9	0	7.9		1048		0.00753817
2011-08-05	G10	BANANE	7.9	0	7.9		1057		0.00747398
2011-08-06	G10	BANANE	0	0	0		1057		0
2011-08-07	G10	BANANE	0	0	0		1057		0
2011-08-08	G10	BANANE	7.9	2.3	5.6		1057		0.00529801
2011-08-09	G10	BANANE	7.9	2.3	5.6		1057		0.00529801
2011-08-10	G10	BANANE	7.9	1.7	6.2		1057		0.00586566
2011-08-11	G10	BANANE	7.9	2	5.9		1057		0.00558184
2011-08-12	G10	BANANE	7.9	1.6	6.3		1057		0.00596026
2011-08-13	G10	BANANE	0	0	0		1057		0
2011-08-14	G10	BANANE	7.9	4.5	3.4		1057		0.00321665
2011-08-15	G10	BANANE	7.9	5.5	2.4		1057		0.00227058
2011-08-16	G10	BANANE	7.9	4.8	3.1		1057		0.00293283
2011-08-17	G10	BANANE	7.9	1.5	6.4		1057		0.00605487
2011-08-18	G10	BANANE	7.9	0	7.9		1057		0.00747398
2011-08-19	G10	BANANE	8.1	4	4.1		1084		0.00378229
2011-08-20	G10	BANANE	0	0	0		1084		0
2011-08-21	G10	BANANE	8.1	7	1.1		1084		0.00101476
2011-08-22	G10	BANANE	8.1	6.8	1.3		1084		0.00119926
2011-08-23	G10	BANANE	8.1	2.7	5.4		1084		0.00498155
2011-08-24	G10	BANANE	8.1	0	8.1		1084		0.00747232
2011-08-25	G10	BANANE	8.1	3.3	4.8		1084		0.00442804
2011-08-26	G10	BANANE	8.1	5.3	2.8		1084		0.00258303
2011-08-27	G10	BANANE	0	0	0		1084		0
2011-08-28	G10	BANANE	8.1	13	0		1084		0
2011-08-29	G10	BANANE	8.1	14	0		1084		0
2011-08-30	G10	BANANE	8.1	11.7	0		1084		0
2011-08-31	G10	BANANE	8.1	8.8	0		1084		0
2011-09-01	G10	BANANE	8.1	0	8.1		1084		0.00747232
2011-09-02	G10	BANANE	8.3	7.6	0.7		1124		0.000622776
2011-09-03	G10	BANANE	0	0	0		1124		0
2011-09-04	G10	BANANE	8.3	5.2	3.1		1124		0.00275801
2011-09-05	G10	BANANE	8.3	6.3	2		1124		0.00177936
2011-09-06	G10	BANANE	8.3	4.2	4.1		1124		0.00364769
2011-09-07	G10	BANANE	8.3	1.3	7		1124		0.00622776
2011-09-08	G10	BANANE	8.3	0.8	7.5		1124		0.0066726
2011-09-09	G10	BANANE	8.3	0	8.3		1124		0.00738434
2011-09-10	G10	BANANE	0	0	0		1124		0
2011-09-11	G10	BANANE	8.3	5.5	2.8		1124		0.0024911
2011-09-12	G10	BANANE	8.3	6.4	1.9		1124		0.00169039
2011-09-13	G10	BANANE	8.3	8.5	0		1124		0
2011-09-14	G10	BANANE	8.3	17.1	0		1124		0
2011-09-15	G10	BANANE	0	0	0		1124		0
2011-09-16	G10	BANANE	8.3	8	0.3		1141		0.000262927
2011-09-17	G10	BANANE	0	0	0		1141		0
2011-09-18	G10	BANANE	8.3	15	0		1141		0
2011-09-19	G10	BANANE	0	0	0		1141		0
2011-09-20	G10	BANANE	0	0	0		1141		0
2011-09-21	G10	BANANE	0	0	0		1141		0
2011-09-22	G10	BANANE	0	0	0		1141		0
2011-09-23	G10	BANANE	9.8	10.1	0		1297		0
2011-09-24	G10	BANANE	0	0	0		1297		0
2011-09-25	G10	BANANE	9.8	10.2	0		1297		0
2011-09-26	G10	BANANE	9.8	11.2	0		1297		0
2011-09-27	G10	BANANE	9.8	11	0		1297		0
2011-09-28	G10	BANANE	9.8	9.5	0.3		1297		0.000231303
2011-09-29	G10	BANANE	9.8	0	9.8		1297		0.0075559
2011-09-30	G10	BANANE	9.8	7.6	2.2		1297		0.00169622
2011-10-01	G10	BANANE	0	0	0		1297		0
2011-10-02	G10	BANANE	0	0	0		1297		0
2011-10-03	G10	BANANE	0	0	0		1297		0
2011-10-04	G10	BANANE	9.8	3.4	6.4		1302		0.00491551
2011-10-05	G10	BANANE	9.8	5.4	4.4		1302		0.00337942
2011-10-06	G10	BANANE	9.8	6.7	3.1		1302		0.00238095
2011-10-07	G10	BANANE	9.8	10.8	0		1302		0
2011-10-08	G10	BANANE	0	0	0		1302		0
2011-10-09	G10	BANANE	9.8	9.1	0.7		1302		0.000537634
2011-10-10	G10	BANANE	9.8	5.8	4		1302		0.0030722
2011-10-11	G10	BANANE	9.8	8.2	1.6		1302		0.00122888
2011-10-12	G10	BANANE	9.8	6.9	2.9		1302		0.00222734
2011-10-13	G10	BANANE	9.8	11.3	0		1302		0
2011-10-14	G10	BANANE	9.8	14.1	0		1302		0
2011-10-15	G10	BANANE	0	0	0		1302		0
2011-10-16	G10	BANANE	9.8	0	9.8		1302		0.00752688
2011-10-17	G10	BANANE	0	0	0		1302		0
2011-10-18	G10	BANANE	9.8	7.3	2.5		1312		0.00190549
2011-10-19	G10	BANANE	9.8	2.7	7.1		1312		0.00541159
2011-10-20	G10	BANANE	9.8	2.4	7.4		1312		0.00564024
2011-10-21	G10	BANANE	9.8	5.6	4.2		1312		0.00320122
2011-10-22	G10	BANANE	0	0	0		1312		0
2011-10-23	G10	BANANE	9.8	14.2	0		1312		0
2011-10-24	G10	BANANE	9.8	7.9	1.9		1312		0.00144817
2011-10-25	G10	BANANE	9.8	1.5	8.3		1312		0.00632622
2011-10-26	G10	BANANE	9.8	3.2	6.6		1312		0.00503049
2011-10-27	G10	BANANE	9.8	2.2	7.6		1312		0.00579268
2011-10-28	G10	BANANE	9.8	0	9.8		1312		0.00746951
2011-10-29	G10	BANANE	9.8	0	9.8		1312		0.00746951
2011-10-30	G10	BANANE	0	0	0		1312		0
2011-10-31	G10	BANANE	9.8	0	9.8		1312		0.00746951
2011-11-01	G10	BANANE	9.8	6.5	3.3		1305		0.00252874
2011-11-02	G10	BANANE	0	0	0		1305		0
2011-11-03	G10	BANANE	9.8	12	0		1305		0
2011-11-04	G10	BANANE	9.8	12.7	0		1305		0
2011-11-05	G10	BANANE	9.8	11.3	0		1305		0
2011-11-06	G10	BANANE	9.8	12.6	0		1305		0
2011-11-07	G10	BANANE	0	0	0		1305		0
2011-11-08	G10	BANANE	9.8	14	0		1305		0
2011-11-09	G10	BANANE	0	0	0		1305		0
2011-11-10	G10	BANANE	9.8	8.3	1.5		1305		0.00114943
2011-11-11	G10	BANANE	9.8	10	0		1305		0
2011-11-12	G10	BANANE	0	0	0		1305		0
2011-11-13	G10	BANANE	9.8	13.8	0		1305		0
2011-11-14	G10	BANANE	9.8	6.1	3.7		1305		0.00283525
2011-11-15	G10	BANANE	9.8	9	0.8		1296		0.000617284
2011-11-16	G10	BANANE	9.8	7	2.8		1296		0.00216049
2011-11-17	G10	BANANE	9.8	12	0		1296		0
2011-11-18	G10	BANANE	0	0	0		1296		0
2011-11-19	G10	BANANE	0	0	0		1296		0
2011-11-20	G10	BANANE	9.8	6.9	2.9		1296		0.00223765
2011-11-21	G10	BANANE	9.8	4.1	5.7		1296		0.00439815
2011-11-22	G10	BANANE	0	0	0		1296		0
2011-11-23	G10	BANANE	0	0	0		1296		0
2011-11-24	G10	BANANE	0	0	0		1296		0
2011-11-25	G10	BANANE	0	0	0		1296		0
2011-11-26	G10	BANANE	0	0	0		1296		0
2011-11-27	G10	BANANE	0	0	0		1296		0
2011-11-28	G10	BANANE	0	0	0		1296		0
2011-11-29	G10	BANANE	0	0	0		1296		0
2011-11-30	G10	BANANE	0	0	0		1296		0
2011-12-01	G10	BANANE	0	0	0		1296		0
2011-12-02	G10	BANANE	0	0	0		1296		0
2011-12-03	G10	BANANE	0	0	0		1296		0
2011-12-04	G10	BANANE	9.6	10.1	0		1267		0
2011-12-05	G10	BANANE	9.6	2.4	7.2		1267		0.00568272
2011-12-06	G10	BANANE	9.6	3.2	6.4		1267		0.0050513
2011-12-07	G10	BANANE	9.6	8.2	1.4		1267		0.00110497
2011-12-08	G10	BANANE	9.6	1.5	8.1		1267		0.00639305
2011-12-09	G10	BANANE	9.6	0	9.6		1267		0.00757695
2011-12-10	G10	BANANE	0	0	0		1267		0
2011-12-11	G10	BANANE	0	0	0		1267		0
2011-01-29	F1	BANANE	10	23	0		612		0
2011-01-30	F1	BANANE	15	19	0		612		0
2011-01-31	F1	BANANE	15	14	1		612		0.00163399
2011-02-01	F1	BANANE	15	13	2		612		0.00326797
2011-02-02	F1	BANANE	15	15	0		612		0
2011-02-03	F1	BANANE	15	3.9	11.1		612		0.0181373
2011-02-04	F1	BANANE	20	25	0		612		0
2011-02-05	F1	BANANE	0	0	0		612		0
2011-02-06	F1	BANANE	20	8	12		612		0.0196078
2011-02-07	F1	BANANE	25	11	14		612		0.0228758
2011-02-08	F1	BANANE	25	16.1	8.9		612		0.0145425
2011-02-09	F1	BANANE	25	5.2	19.8		612		0.0323529
2011-02-10	F1	BANANE	25	10.6	14.4		612		0.0235294
2011-02-11	F1	BANANE	25	5	20		612		0.0326797
2011-02-12	F1	BANANE	0	0	0		612		0
2011-02-13	F1	BANANE	25	20	5		612		0.00816993
2011-02-14	F1	BANANE	0	0	0		612		0
2011-02-15	F1	BANANE	0	0	0		612		0
2011-02-16	F1	BANANE	0	0	0		612		0
2011-02-17	F1	BANANE	6.5	0	6.5		784		0.00829082
2011-02-18	F1	BANANE	6.5	2.8	3.7		784		0.00471939
2011-02-19	F1	BANANE	6.5	0	6.5		784		0.00829082
2011-02-20	F1	BANANE	0	0	0		784		0
2011-02-21	F1	BANANE	0	0	0		784		0
2011-02-22	F1	BANANE	0	0	0		784		0
2011-02-23	F1	BANANE	0	0	0		784		0
2011-02-24	F1	BANANE	6.5	0	6.5		784		0.00829082
2011-02-25	F1	BANANE	6.5	0	6.5		784		0.00829082
2011-02-26	F1	BANANE	6.5	0.5	6		784		0.00765306
2011-02-27	F1	BANANE	6.5	0.3	6.2		784		0.00790816
2011-02-28	F1	BANANE	0	0	0		784		0
2011-03-01	F1	BANANE	0	0	0		784		0
2011-03-02	F1	BANANE	0	0	0		784		0
2011-03-03	F1	BANANE	0	0	0		784		0
2011-03-04	F1	BANANE	6.5	0	6.5		784		0.00829082
2011-03-05	F1	BANANE	0	0	0		784		0
2011-03-06	F1	BANANE	0	0	0		776		0
2011-03-07	F1	BANANE	6.5	7	0		776		0
2011-03-08	F1	BANANE	6.5	0	6.5		776		0.00837629
2011-03-09	F1	BANANE	6.5	0	6.5		776		0.00837629
2011-03-10	F1	BANANE	6.5	2.8	3.7		776		0.00476804
2011-03-11	F1	BANANE	6.5	1.8	4.7		776		0.0060567
2011-03-12	F1	BANANE	0	0	0		776		0
2011-03-13	F1	BANANE	6.5	3	3.5		776		0.00451031
2011-03-14	F1	BANANE	6.5	3.4	3.1		776		0.00399485
2011-03-15	F1	BANANE	6.5	0.8	5.7		776		0.00734536
2011-03-16	F1	BANANE	6.5	0.3	6.2		776		0.00798969
2011-03-17	F1	BANANE	6.5	0.7	5.8		776		0.00747423
2011-03-18	F1	BANANE	6.8	0	6.8		831		0.00818291
2011-03-19	F1	BANANE	0	0	0		831		0
2011-03-20	F1	BANANE	6.8	0.8	6		831		0.00722022
2011-03-21	F1	BANANE	6.8	0.7	6.1		831		0.00734055
2011-03-22	F1	BANANE	6.8	0	6.8		831		0.00818291
2011-03-23	F1	BANANE	6.8	0	6.8		831		0.00818291
2011-03-24	F1	BANANE	6.8	0.4	6.4		831		0.00770156
2011-03-25	F1	BANANE	6.8	0.3	6.5		831		0.0078219
2011-03-26	F1	BANANE	0	0	0		831		0
2011-03-27	F1	BANANE	0	0	0		831		0
2011-03-28	F1	BANANE	6.8	0	6.8		831		0.00818291
2011-03-29	F1	BANANE	6.8	0.4	6.4		831		0.00770156
2011-03-30	F1	BANANE	6.8	0	6.8		831		0.00818291
2011-03-31	F1	BANANE	0	0	0		831		0
2011-04-01	F1	BANANE	6.8	0	6.8		831		0.00818291
2011-04-02	F1	BANANE	6.8	0	6.8		831		0.00818291
2011-04-03	F1	BANANE	6.8	0	6.8		831		0.00818291
2011-04-04	F1	BANANE	7	0	7		861		0.00813008
2011-04-05	F1	BANANE	7	0	7		861		0.00813008
2011-04-06	F1	BANANE	7	0	7		861		0.00813008
2011-04-07	F1	BANANE	7	0.2	6.8		861		0.00789779
2011-04-08	F1	BANANE	7	0	7		861		0.00813008
2011-04-09	F1	BANANE	0	0	0		861		0
2011-04-10	F1	BANANE	0	0	0		861		0
2011-04-11	F1	BANANE	7	0	7		861		0.00813008
2011-04-12	F1	BANANE	7	0	7		861		0.00813008
2011-04-13	F1	BANANE	7	0	7		861		0.00813008
2011-04-14	F1	BANANE	7	0	7		861		0.00813008
2011-04-15	F1	BANANE	7.5	0	7.5		909		0.00825083
2011-04-16	F1	BANANE	0	0	0		909		0
2011-04-17	F1	BANANE	7.5	0	7.5		909		0.00825083
2011-04-18	F1	BANANE	7.5	0	7.5		909		0.00825083
2011-04-19	F1	BANANE	7.5	0	7.5		909		0.00825083
2011-04-20	F1	BANANE	7.5	0	7.5		909		0.00825083
2011-04-21	F1	BANANE	7.5	0	7.5		909		0.00825083
2011-04-22	F1	BANANE	7.5	0	7.5		909		0.00825083
2011-04-23	F1	BANANE	0	0	0		909		0
2011-04-24	F1	BANANE	7.5	0	7.5		909		0.00825083
2011-04-25	F1	BANANE	7.5	0	7.5		909		0.00825083
2011-04-26	F1	BANANE	7.5	0	7.5		909		0.00825083
2011-04-27	F1	BANANE	7.5	0	7.5		909		0.00825083
2011-04-28	F1	BANANE	7.5	0	7.5		909		0.00825083
2011-04-29	F1	BANANE	7.6	0	7.6		953		0.00797482
2011-04-30	F1	BANANE	0	0	0		953		0
2011-05-01	F1	BANANE	7.6	0	7.6		953		0.00797482
2011-05-02	F1	BANANE	7.6	0	7.6		953		0.00797482
2011-05-03	F1	BANANE	7.6	0	7.6		953		0.00797482
2011-05-04	F1	BANANE	7.6	0	7.6		953		0.00797482
2011-05-05	F1	BANANE	7.6	0	7.6		953		0.00797482
2011-05-06	F1	BANANE	7.6	0	7.6		953		0.00797482
2011-05-07	F1	BANANE	0	0	0		953		0
2011-05-08	F1	BANANE	7.6	0	7.6		953		0.00797482
2011-05-09	F1	BANANE	7.6	0	7.6		953		0.00797482
2011-05-10	F1	BANANE	7.6	0	7.6		953		0.00797482
2011-05-11	F1	BANANE	7.6	0	7.6		953		0.00797482
2011-05-12	F1	BANANE	7.6	0	7.6		953		0.00797482
2011-05-13	F1	BANANE	8.1	0	8.1		1020		0.00794118
2011-05-14	F1	BANANE	0	0	0		1020		0
2011-05-15	F1	BANANE	8.1	0	8.1		1020		0.00794118
2011-05-16	F1	BANANE	8.1	0	8.1		1020		0.00794118
2011-05-17	F1	BANANE	8.1	0	8.1		1020		0.00794118
2011-05-18	F1	BANANE	8.1	0.1	8		1020		0.00784314
2011-05-19	F1	BANANE	8.1	0	8.1		1020		0.00794118
2011-05-20	F1	BANANE	8.1	0.4	7.7		1020		0.00754902
2011-05-21	F1	BANANE	0	0	0		1020		0
2011-05-22	F1	BANANE	8.1	0	8.1		1020		0.00794118
2011-05-23	F1	BANANE	8.1	0	8.1		1020		0.00794118
2011-05-24	F1	BANANE	8.1	0	8.1		1020		0.00794118
2011-05-25	F1	BANANE	8.1	0.2	7.9		1020		0.0077451
2011-05-26	F1	BANANE	8.1	0	8.1		1020		0.00794118
2011-05-27	F1	BANANE	8.5	0	8.5		1087		0.00781969
2011-05-28	F1	BANANE	0	0	0		1087		0
2011-05-29	F1	BANANE	8.5	0	8.5		1087		0.00781969
2011-05-30	F1	BANANE	8.5	0	8.5		1087		0.00781969
2011-05-31	F1	BANANE	8.5	0	8.5		1087		0.00781969
2011-06-01	F1	BANANE	8.5	0	8.5		1087		0.00781969
2011-06-02	F1	BANANE	8.5	0	8.5		1087		0.00781969
2011-06-03	F1	BANANE	8.5	0	8.5		1087		0.00781969
2011-06-04	F1	BANANE	0	0	0		1087		0
2011-06-05	F1	BANANE	8.5	0	8.5		1087		0.00781969
2011-06-06	F1	BANANE	8.5	0	8.5		1087		0.00781969
2011-06-07	F1	BANANE	8.5	0	8.5		1087		0.00781969
2011-06-08	F1	BANANE	8.5	0	8.5		1087		0.00781969
2011-06-09	F1	BANANE	8.7	0	8.7		1125		0.00773333
2011-06-10	F1	BANANE	8.7	0	8.7		1125		0.00773333
2011-06-11	F1	BANANE	0	0	0		1125		0
2011-06-12	F1	BANANE	8.7	0	8.7		1125		0.00773333
2011-06-13	F1	BANANE	8.7	0	8.7		1125		0.00773333
2011-06-14	F1	BANANE	8.7	0	8.7		1125		0.00773333
2011-06-15	F1	BANANE	8.7	0	8.7		1125		0.00773333
2011-06-16	F1	BANANE	8.7	0	8.7		1125		0.00773333
2011-06-17	F1	BANANE	8.7	0	8.7		1125		0.00773333
2011-06-18	F1	BANANE	0	0	0		1125		0
2011-06-19	F1	BANANE	8.7	0	8.7		1125		0.00773333
2011-06-20	F1	BANANE	8.7	0	8.7		1125		0.00773333
2011-06-21	F1	BANANE	8.7	0	8.7		1125		0.00773333
2011-06-22	F1	BANANE	8.7	0	8.7		1125		0.00773333
2011-06-23	F1	BANANE	8.7	0	8.7		1125		0.00773333
2011-06-24	F1	BANANE	9	0	9		1168		0.00770548
2011-06-25	F1	BANANE	0	0	0		1168		0
2011-06-26	F1	BANANE	9	0	9		1168		0.00770548
2011-06-27	F1	BANANE	9	0	9		1168		0.00770548
2011-06-28	F1	BANANE	0	0	0		1168		0
2011-06-29	F1	BANANE	9	0	9		1168		0.00770548
2011-06-30	F1	BANANE	9	0	9		1168		0.00770548
2011-07-01	F1	BANANE	9	0	9		1168		0.00770548
2011-07-02	F1	BANANE	0	0	0		1168		0
2011-07-03	F1	BANANE	9	0	9		1168		0.00770548
2011-07-04	F1	BANANE	9	0	9		1168		0.00770548
2011-07-05	F1	BANANE	0	0	0		1168		0
2011-07-06	F1	BANANE	9	0	9		1168		0.00770548
2011-07-07	F1	BANANE	9	0	9		1168		0.00770548
2011-07-08	F1	BANANE	0	0	0		1168		0
2011-07-09	F1	BANANE	0	0	0		1168		0
2011-07-10	F1	BANANE	9.1	0	9.1		1187		0.00766639
2011-07-11	F1	BANANE	9.1	0	9.1		1187		0.00766639
2011-07-12	F1	BANANE	9.1	0	9.1		1187		0.00766639
2011-07-13	F1	BANANE	0	0	0		1187		0
2011-07-14	F1	BANANE	0	0	0		1187		0
2011-07-15	F1	BANANE	9.1	0	9.1		1187		0.00766639
2011-07-16	F1	BANANE	0	0	0		1187		0
2011-07-17	F1	BANANE	9.1	0.3	8.8		1187		0.00741365
2011-07-18	F1	BANANE	9.1	0	9.1		1187		0.00766639
2011-07-19	F1	BANANE	9.1	0	9.1		1187		0.00766639
2011-07-20	F1	BANANE	9.1	0	9.1		1187		0.00766639
2011-07-21	F1	BANANE	9.1	0	9.1		1187		0.00766639
2011-07-22	F1	BANANE	9.3	0	9.3		1227		0.00757946
2011-07-23	F1	BANANE	0	0	0		1227		0
2011-07-24	F1	BANANE	9.3	0	9.3		1227		0.00757946
2011-07-25	F1	BANANE	9.3	0	9.3		1227		0.00757946
2011-07-26	F1	BANANE	9.3	0	9.3		1227		0.00757946
2011-07-27	F1	BANANE	0	0	0		1227		0
2011-07-28	F1	BANANE	9.3	0	9.3		1227		0.00757946
2011-07-29	F1	BANANE	9.3	0	9.3		1227		0.00757946
2011-07-30	F1	BANANE	0	0	0		1227		0
2011-07-31	F1	BANANE	9.3	2.2	7.1		1227		0.00578647
2011-08-01	F1	BANANE	9.3	0	9.3		1227		0.00757946
2011-08-02	F1	BANANE	0	0	0		1227		0
2011-08-03	F1	BANANE	9.3	0.4	8.9		1227		0.00725346
2011-08-04	F1	BANANE	9.3	0	9.3		1227		0.00757946
2011-08-05	F1	BANANE	9.4	0	9.4		1246		0.00754414
2011-08-06	F1	BANANE	0	0	0		1246		0
2011-08-07	F1	BANANE	0	0	0		1246		0
2011-08-08	F1	BANANE	9.4	0	9.4		1246		0.00754414
2011-08-09	F1	BANANE	9.4	0	9.4		1246		0.00754414
2011-08-10	F1	BANANE	9.4	0	9.4		1246		0.00754414
2011-08-11	F1	BANANE	9.4	0	9.4		1246		0.00754414
2011-08-12	F1	BANANE	9.4	0.2	9.2		1246		0.00738363
2011-08-13	F1	BANANE	0	0	0		1246		0
2011-08-14	F1	BANANE	9.4	0	9.4		1246		0.00754414
2011-08-15	F1	BANANE	9.4	0	9.4		1246		0.00754414
2011-08-16	F1	BANANE	9.4	0	9.4		1246		0.00754414
2011-08-17	F1	BANANE	9.4	0	9.4		1246		0.00754414
2011-08-18	F1	BANANE	9.4	0	9.4		1246		0.00754414
2011-08-19	F1	BANANE	9.7	0	9.7		1295		0.00749035
2011-08-20	F1	BANANE	0	0	0		1295		0
2011-08-21	F1	BANANE	9.7	0	9.7		1295		0.00749035
2011-08-22	F1	BANANE	9.7	0.3	9.4		1295		0.00725869
2011-08-23	F1	BANANE	9.7	0	9.7		1295		0.00749035
2011-08-24	F1	BANANE	9.7	0	9.7		1295		0.00749035
2011-08-25	F1	BANANE	9.7	0	9.7		1295		0.00749035
2011-08-26	F1	BANANE	9.7	0.3	9.4		1295		0.00725869
2011-08-27	F1	BANANE	0	0	0		1295		0
2011-08-28	F1	BANANE	9.7	0	9.7		1295		0.00749035
2011-08-29	F1	BANANE	9.7	0.6	9.1		1295		0.00702703
2011-08-30	F1	BANANE	9.7	0	9.7		1295		0.00749035
2011-08-31	F1	BANANE	9.7	0	9.7		1295		0.00749035
2011-09-01	F1	BANANE	9.7	0	9.7		1295		0.00749035
2011-09-02	F1	BANANE	9.9	0.3	9.6		1316		0.00729483
2011-09-03	F1	BANANE	0	0	0		1316		0
2011-09-04	F1	BANANE	9.9	0.4	9.5		1316		0.00721884
2011-09-05	F1	BANANE	9.9	0	9.9		1316		0.0075228
2011-09-06	F1	BANANE	9.9	0	9.9		1316		0.0075228
2011-09-07	F1	BANANE	9.9	0	9.9		1316		0.0075228
2011-09-08	F1	BANANE	9.9	0	9.9		1316		0.0075228
2011-09-09	F1	BANANE	9.9	0	9.9		1316		0.0075228
2011-09-10	F1	BANANE	0	0	0		1316		0
2011-09-11	F1	BANANE	9.9	0	9.9		1316		0.0075228
2011-09-12	F1	BANANE	9.9	0	9.9		1316		0.0075228
2011-09-13	F1	BANANE	9.9	0.7	9.2		1316		0.00699088
2011-09-14	F1	BANANE	9.9	2.9	7		1316		0.00531915
2011-09-15	F1	BANANE	0	0	0		1316		0
2011-09-16	F1	BANANE	10.3	3	7.3		1385		0.00527076
2011-09-17	F1	BANANE	0	0	0		1385		0
2011-09-18	F1	BANANE	10.3	12.9	0		1385		0
2011-09-19	F1	BANANE	0	0	0		1385		0
2011-09-20	F1	BANANE (-1 GK; 96g)	0	0	0		1289		0
2011-09-21	F1	BANANE	0	0	0		1289		0
2011-09-22	F1	BANANE	0	0	0		1289		0
2011-09-23	F1	BANANE	9.9	7.4	2.5		1325		0.00188679
2011-09-24	F1	BANANE	0	0	0		1325		0
2011-09-25	F1	BANANE	9.9	1.6	8.3		1325		0.00626415
2011-09-26	F1	BANANE	9.9	9.3	0.6		1325		0.00045283
2011-09-27	F1	BANANE	9.9	1	8.9		1325		0.00671698
2011-09-28	F1	BANANE	9.9	0	9.9		1325		0.0074717
2011-09-29	F1	BANANE	9.9	0	9.9		1325		0.0074717
2011-09-30	F1	BANANE	9.9	0.5	9.4		1325		0.00709434
2011-10-01	F1	BANANE	0	0	0		1325		0
2011-10-02	F1	BANANE	0	0	0		1325		0
2011-10-03	F1	BANANE	0	0	0		1325		0
2011-10-04	F1	BANANE	10	1.5	8.5		1345		0.0063197
2011-10-05	F1	BANANE	10	5.4	4.6		1345		0.00342007
2011-10-06	F1	BANANE	10	8	2		1345		0.00148699
2011-10-07	F1	BANANE	10	3.8	6.2		1345		0.00460967
2011-10-08	F1	BANANE	0	0	0		1345		0
2011-10-09	F1	BANANE	10	2.5	7.5		1345		0.00557621
2011-10-10	F1	BANANE	10	2.3	7.7		1345		0.00572491
2011-10-11	F1	BANANE	10	9	1		1345		0.000743494
2011-10-12	F1	BANANE	10	2.8	7.2		1345		0.00535316
2011-10-13	F1	BANANE	10	7.6	2.4		1345		0.00178439
2011-10-14	F1	BANANE	10	2.1	7.9		1345		0.00587361
2011-10-15	F1	BANANE	0	0	0		1345		0
2011-10-16	F1	BANANE	10	0	10		1345		0.00743494
2011-10-17	F1	BANANE	0	0	0		1345		0
2011-10-18	F1	BANANE	10.2	3.8	6.4		1379		0.00464104
2011-10-19	F1	BANANE	10.2	1.1	9.1		1379		0.00659898
2011-10-20	F1	BANANE	10.2	2.7	7.5		1379		0.00543872
2011-10-21	F1	BANANE	10.2	2.1	8.1		1379		0.00587382
2011-10-22	F1	BANANE	0	0	0		1379		0
2011-10-23	F1	BANANE	10.2	3.8	6.4		1379		0.00464104
2011-10-24	F1	BANANE	10.2	0.9	9.3		1379		0.00674402
2011-10-25	F1	BANANE	10.2	0.3	9.9		1379		0.00717912
2011-10-26	F1	BANANE	10.2	1.2	9		1379		0.00652647
2011-10-27	F1	BANANE	10.2	0.9	9.3		1379		0.00674402
2011-10-28	F1	BANANE	10.2	0.6	9.6		1379		0.00696157
2011-10-29	F1	BANANE	10.2	4.8	5.4		1379		0.00391588
2011-10-30	F1	BANANE	0	0	0		1379		0
2011-10-31	F1	BANANE	10.2	0	10.2		1379		0.00739666
2011-11-01	F1	BANANE	10.5	6.9	3.6		1421		0.00253343
2011-11-02	F1	BANANE	0	0	0		1421		0
2011-11-03	F1	BANANE	10.5	11.5	0		1421		0
2011-11-04	F1	BANANE	10.5	9.9	0.6		1421		0.000422238
2011-11-05	F1	BANANE	10.5	12.9	0		1421		0
2011-11-06	F1	BANANE	10.5	13.2	0		1421		0
2011-11-07	F1	BANANE	0	0	0		1421		0
2011-11-08	F1	BANANE	10.5	10	0.5		1421		0.000351865
2011-11-09	F1	BANANE	0	0	0		1421		0
2011-11-10	F1	BANANE	10.5	10.8	0		1421		0
2011-11-11	F1	BANANE	10.5	11.6	0		1421		0
2011-11-12	F1	BANANE	0	0	0		1421		0
2011-11-13	F1	BANANE	10.5	14.1	0		1421		0
2011-11-14	F1	BANANE	10.5	4.6	5.9		1421		0.00415201
2011-11-15	F1	BANANE	10.5	11.6	0		1425		0
2011-11-16	F1	BANANE	10.5	14.5	0		1425		0
2011-11-17	F1	BANANE	10.5	3.2	7.3		1425		0.00512281
2011-11-18	F1	BANANE	0	0	0		1425		0
2011-11-19	F1	BANANE	0	0	0		1425		0
2011-11-20	F1	BANANE	10.5	11.9	0		1425		0
2011-11-21	F1	BANANE	10.5	7.9	2.6		1425		0.00182456
2011-11-22	F1	BANANE	0	0	0		1425		0
2011-11-23	F1	BANANE	0	0	0		1425		0
2011-11-24	F1	BANANE	0	0	0		1425		0
2011-11-25	F1	BANANE	0	0	0		1425		0
2011-11-26	F1	BANANE	0	0	0		1425		0
2011-11-27	F1	BANANE	0	0	0		1425		0
2011-11-28	F1	BANANE	0	0	0		1425		0
2011-11-29	F1	BANANE	0	0	0		1425		0
2011-11-30	F1	BANANE	0	0	0		1425		0
2011-12-01	F1	BANANE	0	0	0		1425		0
2011-12-02	F1	BANANE	0	0	0		1425		0
2011-12-03	F1	BANANE	0	0	0		1425		0
2011-12-04	F1	BANANE	10.3	13.3	0		1391		0
2011-12-05	F1	BANANE	10.3	4.2	6.1		1391		0.00438533
2011-12-06	F1	BANANE	10.3	2.9	7.4		1391		0.00531991
2011-12-07	F1	BANANE	10.3	7.2	3.1		1391		0.00222861
2011-12-08	F1	BANANE	10.3	5.5	4.8		1391		0.00345075
2011-12-09	F1	BANANE	10.3	0	10.3		1391		0.00740474
2011-12-10	F1	BANANE	0	0	0		1391		0
2011-12-11	F1	BANANE	0	0	0		1391		0
2011-01-29	F2	BANANE	10	21	0		654		0
2011-01-30	F2	BANANE	15	14	1		654		0.00152905
2011-01-31	F2	BANANE	15	12	3		654		0.00458716
2011-02-01	F2	BANANE	15	8	7		654		0.0107034
2011-02-02	F2	BANANE	15	9.6	5.4		654		0.00825688
2011-02-03	F2	BANANE	15	10	5		654		0.00764526
2011-02-04	F2	BANANE	20	16	4		654		0.00611621
2011-02-05	F2	BANANE	0	0	0		654		0
2011-02-06	F2	BANANE	20	0	20		654		0.030581
2011-02-07	F2	BANANE	25	0.3	24.7		654		0.0377676
2011-02-08	F2	BANANE	25	12.1	12.9		654		0.0197248
2011-02-09	F2	BANANE	25	12.3	12.7		654		0.019419
2011-02-10	F2	BANANE	25	4.6	20.4		654		0.0311927
2011-02-11	F2	BANANE	25	6	19		654		0.029052
2011-02-12	F2	BANANE	0	0	0		654		0
2011-02-13	F2	BANANE	25	3.8	21.2		654		0.0324159
2011-02-14	F2	BANANE	0	0	0		654		0
2011-02-15	F2	BANANE	0	0	0		654		0
2011-02-16	F2	BANANE	0	0	0		654		0
2011-02-17	F2	BANANE	7	0	7		858		0.00815851
2011-02-18	F2	BANANE	7	0	7		858		0.00815851
2011-02-19	F2	BANANE	7	0	7		858		0.00815851
2011-02-20	F2	BANANE	0	0	0		858		0
2011-02-21	F2	BANANE	0	0	0		858		0
2011-02-22	F2	BANANE	0	0	0		858		0
2011-02-23	F2	BANANE	0	0	0		858		0
2011-02-24	F2	BANANE	7	0	7		858		0.00815851
2011-02-25	F2	BANANE	7	0	7		858		0.00815851
2011-02-26	F2	BANANE	7	0	7		858		0.00815851
2011-02-27	F2	BANANE	7	0	7		858		0.00815851
2011-02-28	F2	BANANE	0	0	0		858		0
2011-03-01	F2	BANANE	0	0	0		858		0
2011-03-02	F2	BANANE	0	0	0		858		0
2011-03-03	F2	BANANE	0	0	0		858		0
2011-03-04	F2	BANANE	7	0	7		858		0.00815851
2011-03-05	F2	BANANE	0	0	0		858		0
2011-03-06	F2	BANANE	0	0	0		860		0
2011-03-07	F2	BANANE	7	2.5	4.5		860		0.00523256
2011-03-08	F2	BANANE	7	0	7		860		0.00813953
2011-03-09	F2	BANANE	7	0	7		860		0.00813953
2011-03-10	F2	BANANE	7	1.1	5.9		860		0.00686047
2011-03-11	F2	BANANE	7	0	7		860		0.00813953
2011-03-12	F2	BANANE	0	0	0		860		0
2011-03-13	F2	BANANE	7	0	7		860		0.00813953
2011-03-14	F2	BANANE	7	0.8	6.2		860		0.0072093
2011-03-15	F2	BANANE	7	0.2	6.8		860		0.00790698
2011-03-16	F2	BANANE	7	2.2	4.8		860		0.0055814
2011-03-17	F2	BANANE	7	2.1	4.9		860		0.00569767
2011-03-18	F2	BANANE	7.4	0	7.4		921		0.00803474
2011-03-19	F2	BANANE	0	0	0		921		0
2011-03-20	F2	BANANE	7.4	0	7.4		921		0.00803474
2011-03-21	F2	BANANE	7.4	0	7.4		921		0.00803474
2011-03-22	F2	BANANE	7.4	0	7.4		921		0.00803474
2011-03-23	F2	BANANE	7.4	0.2	7.2		921		0.00781759
2011-03-24	F2	BANANE	7.4	0	7.4		921		0.00803474
2011-03-25	F2	BANANE	7.4	0.2	7.2		921		0.00781759
2011-03-26	F2	BANANE	0	0	0		921		0
2011-03-27	F2	BANANE	0	0	0		921		0
2011-03-28	F2	BANANE	7.4	0	7.4		921		0.00803474
2011-03-29	F2	BANANE	7.4	0	7.4		921		0.00803474
2011-03-30	F2	BANANE	7.4	0.4	7		921		0.00760043
2011-03-31	F2	BANANE	0	0	0		921		0
2011-04-01	F2	BANANE	7.4	0	7.4		921		0.00803474
2011-04-02	F2	BANANE	7.4	0	7.4		921		0.00803474
2011-04-03	F2	BANANE	7.4	0	7.4		921		0.00803474
2011-04-04	F2	BANANE	7.6	0	7.6		954		0.00796646
2011-04-05	F2	BANANE	7.6	0	7.6		954		0.00796646
2011-04-06	F2	BANANE	7.6	0	7.6		954		0.00796646
2011-04-07	F2	BANANE	7.6	0	7.6		954		0.00796646
2011-04-08	F2	BANANE	7.6	0	7.6		954		0.00796646
2011-04-09	F2	BANANE	0	0	0		954		0
2011-04-10	F2	BANANE	0	0	0		954		0
2011-04-11	F2	BANANE	7.6	0	7.6		954		0.00796646
2011-04-12	F2	BANANE	7.6	0	7.6		954		0.00796646
2011-04-13	F2	BANANE	7.6	0	7.6		954		0.00796646
2011-04-14	F2	BANANE	7.6	0.2	7.4		954		0.00775681
2011-04-15	F2	BANANE	8	0	8		1019		0.00785083
2011-04-16	F2	BANANE	0	0	0		1019		0
2011-04-17	F2	BANANE	8	0	8		1019		0.00785083
2011-04-18	F2	BANANE	8	0	8		1019		0.00785083
2011-04-19	F2	BANANE	8	0	8		1019		0.00785083
2011-04-20	F2	BANANE	8	0	8		1019		0.00785083
2011-04-21	F2	BANANE	8	0	8		1019		0.00785083
2011-04-22	F2	BANANE	8	0	8		1019		0.00785083
2011-04-23	F2	BANANE	0	0	0		1019		0
2011-04-24	F2	BANANE	8	0	8		1019		0.00785083
2011-04-25	F2	BANANE	8	0	8		1019		0.00785083
2011-04-26	F2	BANANE	8	0	8		1019		0.00785083
2011-04-27	F2	BANANE	8	0	8		1019		0.00785083
2011-04-28	F2	BANANE	8	0	8		1019		0.00785083
2011-04-29	F2	BANANE	8.4	0	8.4		1082		0.0077634
2011-04-30	F2	BANANE	0	0	0		1082		0
2011-05-01	F2	BANANE	8.4	0	8.4		1082		0.0077634
2011-05-02	F2	BANANE	8.4	0	8.4		1082		0.0077634
2011-05-03	F2	BANANE	8.4	0	8.4		1082		0.0077634
2011-05-04	F2	BANANE	8.4	0	8.4		1082		0.0077634
2011-05-05	F2	BANANE	8.4	0	8.4		1082		0.0077634
2011-05-06	F2	BANANE	8.4	0	8.4		1082		0.0077634
2011-05-07	F2	BANANE	0	0	0		1082		0
2011-05-08	F2	BANANE	8.4	0	8.4		1082		0.0077634
2011-05-09	F2	BANANE	8.4	0	8.4		1082		0.0077634
2011-05-10	F2	BANANE	8.4	0	8.4		1082		0.0077634
2011-05-11	F2	BANANE	8.4	0	8.4		1082		0.0077634
2011-05-12	F2	BANANE	8.4	0	8.4		1082		0.0077634
2011-05-13	F2	BANANE	8.8	0	8.8		1137		0.00773967
2011-05-14	F2	BANANE	0	0	0		1137		0
2011-05-15	F2	BANANE	8.8	0	8.8		1137		0.00773967
2011-05-16	F2	BANANE	8.8	0	8.8		1137		0.00773967
2011-05-17	F2	BANANE	8.8	0	8.8		1137		0.00773967
2011-05-18	F2	BANANE	8.8	0	8.8		1137		0.00773967
2011-05-19	F2	BANANE	8.8	0	8.8		1137		0.00773967
2011-05-20	F2	BANANE	8.8	0	8.8		1137		0.00773967
2011-05-21	F2	BANANE	0	0	0		1137		0
2011-05-22	F2	BANANE	8.8	0	8.8		1137		0.00773967
2011-05-23	F2	BANANE	8.8	0	8.8		1137		0.00773967
2011-05-24	F2	BANANE	8.8	0	8.8		1137		0.00773967
2011-05-25	F2	BANANE	8.8	0	8.8		1137		0.00773967
2011-05-26	F2	BANANE	8.8	0	8.8		1137		0.00773967
2011-05-27	F2	BANANE	9.2	0	9.2		1206		0.00762852
2011-05-28	F2	BANANE	0	0	0		1206		0
2011-05-29	F2	BANANE	9.2	0	9.2		1206		0.00762852
2011-05-30	F2	BANANE	9.2	0	9.2		1206		0.00762852
2011-05-31	F2	BANANE	9.2	0	9.2		1206		0.00762852
2011-06-01	F2	BANANE	9.2	0	9.2		1206		0.00762852
2011-06-02	F2	BANANE	9.2	0	9.2		1206		0.00762852
2011-06-03	F2	BANANE	9.2	0	9.2		1206		0.00762852
2011-06-04	F2	BANANE	0	0	0		1206		0
2011-06-05	F2	BANANE	9.2	0	9.2		1206		0.00762852
2011-06-06	F2	BANANE	9.2	0	9.2		1206		0.00762852
2011-06-07	F2	BANANE	9.2	0	9.2		1206		0.00762852
2011-06-08	F2	BANANE	9.2	0	9.2		1206		0.00762852
2011-06-09	F2	BANANE	9.5	0	9.5		1258		0.00755167
2011-06-10	F2	BANANE	9.5	0	9.5		1258		0.00755167
2011-06-11	F2	BANANE	0	0	0		1258		0
2011-06-12	F2	BANANE	9.5	0	9.5		1258		0.00755167
2011-06-13	F2	BANANE	9.5	0	9.5		1258		0.00755167
2011-06-14	F2	BANANE	9.5	0	9.5		1258		0.00755167
2011-06-15	F2	BANANE	9.5	0	9.5		1258		0.00755167
2011-06-16	F2	BANANE	9.5	0.2	9.3		1258		0.00739269
2011-06-17	F2	BANANE	9.5	0	9.5		1258		0.00755167
2011-06-18	F2	BANANE	0	0	0		1258		0
2011-06-19	F2	BANANE	9.5	0	9.5		1258		0.00755167
2011-06-20	F2	BANANE	9.5	0	9.5		1258		0.00755167
2011-06-21	F2	BANANE	9.5	0	9.5		1258		0.00755167
2011-06-22	F2	BANANE	9.5	0	9.5		1258		0.00755167
2011-06-23	F2	BANANE	9.5	0	9.5		1258		0.00755167
2011-06-24	F2	BANANE	9.8	0	9.8		1309		0.00748663
2011-06-25	F2	BANANE	0	0	0		1309		0
2011-06-26	F2	BANANE	9.8	0	9.8		1309		0.00748663
2011-06-27	F2	BANANE	9.8	0	9.8		1309		0.00748663
2011-06-28	F2	BANANE	0	0	0		1309		0
2011-06-29	F2	BANANE	9.8	0	9.8		1309		0.00748663
2011-06-30	F2	BANANE	9.8	0	9.8		1309		0.00748663
2011-07-01	F2	BANANE	9.8	0	9.8		1309		0.00748663
2011-07-02	F2	BANANE	0	0	0		1309		0
2011-07-03	F2	BANANE	9.8	0	9.8		1309		0.00748663
2011-07-04	F2	BANANE	9.8	0	9.8		1309		0.00748663
2011-07-05	F2	BANANE	0	0	0		1309		0
2011-07-06	F2	BANANE	9.8	0	9.8		1309		0.00748663
2011-07-07	F2	BANANE	9.8	0	9.8		1309		0.00748663
2011-07-08	F2	BANANE	0	0	0		1309		0
2011-07-09	F2	BANANE	0	0	0		1309		0
2011-07-10	F2	BANANE	9.9	0	9.9		1320		0.0075
2011-07-11	F2	BANANE	9.9	0	9.9		1320		0.0075
2011-07-12	F2	BANANE	9.9	0	9.9		1320		0.0075
2011-07-13	F2	BANANE	0	0	0		1320		0
2011-07-14	F2	BANANE	0	0	0		1320		0
2011-07-15	F2	BANANE	9.9	0	9.9		1320		0.0075
2011-07-16	F2	BANANE	0	0	0		1320		0
2011-07-17	F2	BANANE	9.9	0	9.9		1320		0.0075
2011-07-18	F2	BANANE	9.9	0	9.9		1320		0.0075
2011-07-19	F2	BANANE	9.9	0	9.9		1320		0.0075
2011-07-20	F2	BANANE	9.9	0	9.9		1320		0.0075
2011-07-21	F2	BANANE	9.9	0	9.9		1320		0.0075
2011-07-22	F2	BANANE	10.2	0	10.2		1365		0.00747253
2011-07-23	F2	BANANE	0	0	0		1365		0
2011-07-24	F2	BANANE	10.2	0	10.2		1365		0.00747253
2011-07-25	F2	BANANE	10.2	0	10.2		1365		0.00747253
2011-07-26	F2	BANANE	10.2	0.2	10		1365		0.00732601
2011-07-27	F2	BANANE (-1 GK; 170g)	0	0	0		1195		0
2011-07-28	F2	BANANE	8.9	5.9	3		1195		0.00251046
2011-07-29	F2	BANANE	8.9	11	0		1195		0
2011-07-30	F2	BANANE	0	0	0		1195		0
2011-07-31	F2	BANANE	8.9	0	8.9		1195		0.0074477
2011-08-01	F2	BANANE	8.9	16.3	0		1195		0
2011-08-02	F2	BANANE	0	0	0		1195		0
2011-08-03	F2	BANANE	8.9	6.8	2.1		1195		0.00175732
2011-08-04	F2	BANANE	8.9	0	8.9		1195		0.0074477
2011-08-05	F2	BANANE	9.1	0	9.1		1228		0.00741042
2011-08-06	F2	BANANE	0	0	0		1228		0
2011-08-07	F2	BANANE	0	0	0		1228		0
2011-08-08	F2	BANANE	9.1	4.7	4.4		1228		0.00358306
2011-08-09	F2	BANANE	9.1	5.1	4		1228		0.00325733
2011-08-10	F2	BANANE	9.1	6.4	2.7		1228		0.0021987
2011-08-11	F2	BANANE	9.1	7.2	1.9		1228		0.00154723
2011-08-12	F2	BANANE	9.1	0.5	8.6		1228		0.00700326
2011-08-13	F2	BANANE	0	0	0		1228		0
2011-08-14	F2	BANANE	9.1	2.4	6.7		1228		0.00545603
2011-08-15	F2	BANANE	9.1	2.5	6.6		1228		0.00537459
2011-08-16	F2	BANANE	9.1	2	7.1		1228		0.00578176
2011-08-17	F2	BANANE	9.1	0	9.1		1228		0.00741042
2011-08-18	F2	BANANE	9.1	0	9.1		1228		0.00741042
2011-08-19	F2	BANANE	9.3	11.9	0		1261		0
2011-08-20	F2	BANANE	0	0	0		1261		0
2011-08-21	F2	BANANE	9.3	4.7	4.6		1261		0.0036479
2011-08-22	F2	BANANE	9.3	4.1	5.2		1261		0.00412371
2011-08-23	F2	BANANE	9.3	3.1	6.2		1261		0.00491673
2011-08-24	F2	BANANE	9.3	0	9.3		1261		0.0073751
2011-08-25	F2	BANANE	9.3	0	9.3		1261		0.0073751
2011-08-26	F2	BANANE	9.3	4	5.3		1261		0.00420301
2011-08-27	F2	BANANE	0	0	0		1261		0
2011-08-28	F2	BANANE	9.3	9.8	0		1261		0
2011-08-29	F2	BANANE	9.3	14.6	0		1261		0
2011-08-30	F2	BANANE	9.3	6.1	3.2		1261		0.00253767
2011-08-31	F2	BANANE	9.3	7.6	1.7		1261		0.00134814
2011-09-01	F2	BANANE	9.3	0	9.3		1261		0.0073751
2011-09-02	F2	BANANE	9.5	3.2	6.3		1283		0.00491037
2011-09-03	F2	BANANE	0	0	0		1283		0
2011-09-04	F2	BANANE	9.5	3.2	6.3		1283		0.00491037
2011-09-05	F2	BANANE	9.5	2.4	7.1		1283		0.0055339
2011-09-06	F2	BANANE	9.5	4.1	5.4		1283		0.00420889
2011-09-07	F2	BANANE	9.5	2.8	6.7		1283		0.00522214
2011-09-08	F2	BANANE	9.5	2.1	7.4		1283		0.00576773
2011-09-09	F2	BANANE	9.5	0	9.5		1283		0.00740452
2011-09-10	F2	BANANE	0	0	0		1283		0
2011-09-11	F2	BANANE	9.5	4.5	5		1283		0.00389712
2011-09-12	F2	BANANE	9.5	6.2	3.3		1283		0.0025721
2011-09-13	F2	BANANE	9.5	8.8	0.7		1283		0.000545596
2011-09-14	F2	BANANE	9.5	10.6	0		1283		0
2011-09-15	F2	BANANE	0	0	0		1283		0
2011-09-16	F2	BANANE	9.7	9	0.7		1322		0.000529501
2011-09-17	F2	BANANE	0	0	0		1322		0
2011-09-18	F2	BANANE	9.7	12.6	0		1322		0
2011-09-19	F2	BANANE	0	0	0		1322		0
2011-09-20	F2	BANANE	0	0	0		1322		0
2011-09-21	F2	BANANE	0	0	0		1322		0
2011-09-22	F2	BANANE	0	0	0		1322		0
2011-09-23	F2	BANANE	10.4	9.9	0.5		1403		0.000356379
2011-09-24	F2	BANANE	0	0	0		1403		0
2011-09-25	F2	BANANE	10.4	2.6	7.8		1403		0.00555952
2011-09-26	F2	BANANE	10.4	7.9	2.5		1403		0.0017819
2011-09-27	F2	BANANE	10.4	8.1	2.3		1403		0.00163934
2011-09-28	F2	BANANE	10.4	3.1	7.3		1403		0.00520314
2011-09-29	F2	BANANE	10.4	0	10.4		1403		0.00741269
2011-09-30	F2	BANANE	10.4	5.4	5		1403		0.00356379
2011-10-01	F2	BANANE	0	0	0		1403		0
2011-10-02	F2	BANANE	0	0	0		1403		0
2011-10-03	F2	BANANE	0	0	0		1403		0
2011-10-04	F2	BANANE	10.5	3	7.5		1418		0.00528914
2011-10-05	F2	BANANE	10.5	6.9	3.6		1418		0.00253879
2011-10-06	F2	BANANE	10.5	11.1	0		1418		0
2011-10-07	F2	BANANE	10.5	6.5	4		1418		0.00282087
2011-10-08	F2	BANANE	0	0	0		1418		0
2011-10-09	F2	BANANE	10.5	4.2	6.3		1418		0.00444288
2011-10-10	F2	BANANE	10.5	2.9	7.6		1418		0.00535966
2011-10-11	F2	BANANE	10.5	10.3	0.2		1418		0.000141044
2011-10-12	F2	BANANE	10.5	10.7	0		1418		0
2011-10-13	F2	BANANE	10.5	9	1.5		1418		0.00105783
2011-10-14	F2	BANANE	10.5	3.8	6.7		1418		0.00472496
2011-10-15	F2	BANANE	0	0	0		1418		0
2011-10-16	F2	BANANE	10.5	2.9	7.6		1418		0.00535966
2011-10-17	F2	BANANE	0	0	0		1418		0
2011-10-18	F2	BANANE	10.5	2.5	8		1421		0.00562984
2011-10-19	F2	BANANE	10.5	0	10.5		1421		0.00738916
2011-10-20	F2	BANANE	10.5	0	10.5		1421		0.00738916
2011-10-21	F2	BANANE	10.5	2.1	8.4		1421		0.00591133
2011-10-22	F2	BANANE	0	0	0		1421		0
2011-10-23	F2	BANANE	10.5	1.1	9.4		1421		0.00661506
2011-10-24	F2	BANANE	10.5	2.1	8.4		1421		0.00591133
2011-10-25	F2	BANANE	10.5	10.1	0.4		1421		0.000281492
2011-10-26	F2	BANANE	10.5	2.6	7.9		1421		0.00555947
2011-10-27	F2	BANANE	10.5	0.7	9.8		1421		0.00689655
2011-10-28	F2	BANANE	10.5	0	10.5		1421		0.00738916
2011-10-29	F2	BANANE	10.5	5.2	5.3		1421		0.00372977
2011-10-30	F2	BANANE	0	0	0		1421		0
2011-10-31	F2	BANANE	10.5	0	10.5		1421		0.00738916
2011-11-01	F2	BANANE	10.6	7.8	2.8		1438		0.00194715
2011-11-02	F2	BANANE	0	0	0		1438		0
2011-11-03	F2	BANANE	10.6	10	0.6		1438		0.000417246
2011-11-04	F2	BANANE	10.6	7.4	3.2		1438		0.00222531
2011-11-05	F2	BANANE	10.6	12.5	0		1438		0
2011-11-06	F2	BANANE	10.6	14.2	0		1438		0
2011-11-07	F2	BANANE	0	0	0		1438		0
2011-11-08	F2	BANANE	10.6	11	0		1438		0
2011-11-09	F2	BANANE	0	0	0		1438		0
2011-11-10	F2	BANANE	10.6	6.3	4.3		1438		0.00299026
2011-11-11	F2	BANANE	10.6	9	1.6		1438		0.00111266
2011-11-12	F2	BANANE	0	0	0		1438		0
2011-11-13	F2	BANANE	10.6	12.6	0		1438		0
2011-11-14	F2	BANANE	10.6	9.1	1.5		1438		0.00104312
2011-11-15	F2	BANANE	10.6	12.2	0		1444		0
2011-11-16	F2	BANANE	10.6	13.8	0		1444		0
2011-11-17	F2	BANANE	10.6	15.1	0		1444		0
2011-11-18	F2	BANANE	0	0	0		1444		0
2011-11-19	F2	BANANE	0	0	0		1444		0
2011-11-20	F2	BANANE	10.6	14	0		1444		0
2011-11-21	F2	BANANE	10.6	7.1	3.5		1444		0.00242382
2011-11-22	F2	BANANE	0	0	0		1444		0
2011-11-23	F2	BANANE	0	0	0		1444		0
2011-11-24	F2	BANANE	0	0	0		1444		0
2011-11-25	F2	BANANE	0	0	0		1444		0
2011-11-26	F2	BANANE	0	0	0		1444		0
2011-11-27	F2	BANANE	0	0	0		1444		0
2011-11-28	F2	BANANE	0	0	0		1444		0
2011-11-29	F2	BANANE	0	0	0		1444		0
2011-11-30	F2	BANANE	0	0	0		1444		0
2011-12-01	F2	BANANE	0	0	0		1444		0
2011-12-02	F2	BANANE	0	0	0		1444		0
2011-12-03	F2	BANANE	0	0	0		1444		0
2011-12-04	F2	BANANE	10.4	0.5	9.9		1399		0.00707648
2011-12-05	F2	BANANE	10.4	2.1	8.3		1399		0.00593281
2011-12-06	F2	BANANE	10.4	6.3	4.1		1399		0.00293066
2011-12-07	F2	BANANE	10.4	5.4	5		1399		0.00357398
2011-12-08	F2	BANANE	10.4	7.6	2.8		1399		0.00200143
2011-12-09	F2	BANANE	10.4	3.2	7.2		1399		0.00514653
2011-12-10	F2	BANANE	0	0	0		1399		0
2011-12-11	F2	BANANE	0	0	0		1399		0
2011-01-29	F3	MAIS	15	0	15		690		0.0217391
2011-01-30	F3	MAIS	15	0	15		690		0.0217391
2011-01-31	F3	MAIS	15	0	15		690		0.0217391
2011-02-01	F3	MAIS	20	0	20		690		0.0289855
2011-02-02	F3	MAIS	25	0	25		690		0.0362319
2011-02-03	F3	MAIS	30	4.4	25.6		690		0.0371014
2011-02-04	F3	MAIS	40	0	40		690		0.057971
2011-02-05	F3	MAIS	0	0	0		690		0
2011-02-06	F3	MAIS	40	0	40		690		0.057971
2011-02-07	F3	MAIS	45	0	45		690		0.0652174
2011-02-08	F3	MAIS	45	0	45		690		0.0652174
2011-02-09	F3	MAIS	45	0	45		690		0.0652174
2011-02-10	F3	MAIS	45	0	45		690		0.0652174
2011-02-11	F3	MAIS	45	0	45		690		0.0652174
2011-02-12	F3	MAIS	0	0	0		690		0
2011-02-13	F3	MAIS	45	0	45		690		0.0652174
2011-02-14	F3	MAIS	0	0	0		690		0
2011-02-15	F3	MAIS	0	0	0		690		0
2011-02-16	F3	MAIS	0	0	0		690		0
2011-02-17	F3	MAIS	7.9	0	7.9		851		0.0092832
2011-02-18	F3	MAIS	7.9	0	7.9		851		0.0092832
2011-02-19	F3	MAIS	7.9	0	7.9		851		0.0092832
2011-02-20	F3	MAIS	0	0	0		851		0
2011-02-21	F3	MAIS	0	0	0		851		0
2011-02-22	F3	MAIS	0	0	0		851		0
2011-02-23	F3	MAIS	0	0	0		851		0
2011-02-24	F3	MAIS	7.9	0	7.9		851		0.0092832
2011-02-25	F3	MAIS	7.9	0	7.9		851		0.0092832
2011-02-26	F3	MAIS	7.9	0	7.9		851		0.0092832
2011-02-27	F3	MAIS	7.9	0	7.9		851		0.0092832
2011-02-28	F3	MAIS	0	0	0		851		0
2011-03-01	F3	MAIS	0	0	0		851		0
2011-03-02	F3	MAIS	0	0	0		851		0
2011-03-03	F3	MAIS	0	0	0		851		0
2011-03-04	F3	MAIS	7.9	0	7.9		851		0.0092832
2011-03-05	F3	MAIS	0	0	0		851		0
2011-03-06	F3	MAIS	0	0	0		861		0
2011-03-07	F3	MAIS	7.9	0	7.9		861		0.00917538
2011-03-08	F3	MAIS	7	0	7		861		0.00813008
2011-03-09	F3	MAIS	7	0	7		861		0.00813008
2011-03-10	F3	MAIS	7	0	7		861		0.00813008
2011-03-11	F3	MAIS	7	0	7		861		0.00813008
2011-03-12	F3	MAIS	0	0	0		861		0
2011-03-13	F3	MAIS	7	0	7		861		0.00813008
2011-03-14	F3	MAIS	7	0	7		861		0.00813008
2011-03-15	F3	MAIS	7	0	7		861		0.00813008
2011-03-16	F3	MAIS	7	0	7		861		0.00813008
2011-03-17	F3	MAIS	7	0	7		861		0.00813008
2011-03-18	F3	MAIS	7.6	0	7.6		950		0.008
2011-03-19	F3	MAIS	0	0	0		950		0
2011-03-20	F3	MAIS	7.6	0	7.6		950		0.008
2011-03-21	F3	MAIS	7.6	0	7.6		950		0.008
2011-03-22	F3	MAIS	7.6	0	7.6		950		0.008
2011-03-23	F3	MAIS	7.6	0	7.6		950		0.008
2011-03-24	F3	MAIS	7.6	0	7.6		950		0.008
2011-03-25	F3	MAIS	7.6	0	7.6		950		0.008
2011-03-26	F3	MAIS	0	0	0		950		0
2011-03-27	F3	MAIS	0	0	0		950		0
2011-03-28	F3	MAIS	7.6	0	7.6		950		0.008
2011-03-29	F3	MAIS	7.6	0	7.6		950		0.008
2011-03-30	F3	MAIS	7.6	0	7.6		950		0.008
2011-03-31	F3	MAIS	0	0	0		950		0
2011-04-01	F3	MAIS	7.6	0	7.6		950		0.008
2011-04-02	F3	MAIS	7.6	0	7.6		950		0.008
2011-04-03	F3	MAIS	7.6	0	7.6		950		0.008
2011-04-04	F3	MAIS	8	0	8		998		0.00801603
2011-04-05	F3	MAIS	8	0	8		998		0.00801603
2011-04-06	F3	MAIS	8	0	8		998		0.00801603
2011-04-07	F3	MAIS	8	0	8		998		0.00801603
2011-04-08	F3	MAIS	8	0	8		998		0.00801603
2011-04-09	F3	MAIS	0	0	0		998		0
2011-04-10	F3	MAIS	0	0	0		998		0
2011-04-11	F3	MAIS	8	0	8		998		0.00801603
2011-04-12	F3	MAIS	8	0	8		998		0.00801603
2011-04-13	F3	MAIS	8	0	8		998		0.00801603
2011-04-14	F3	MAIS	8	0	8		998		0.00801603
2011-04-15	F3	MAIS	8.1	0	8.1		1035		0.00782609
2011-04-16	F3	MAIS	0	0	0		1035		0
2011-04-17	F3	MAIS	8.1	0	8.1		1035		0.00782609
2011-04-18	F3	MAIS	8.1	0	8.1		1035		0.00782609
2011-04-19	F3	MAIS	8.1	0	8.1		1035		0.00782609
2011-04-20	F3	MAIS	8.1	0	8.1		1035		0.00782609
2011-04-21	F3	MAIS	8.1	0	8.1		1035		0.00782609
2011-04-22	F3	MAIS	8.1	0	8.1		1035		0.00782609
2011-04-23	F3	MAIS	0	0	0		1035		0
2011-04-24	F3	MAIS	8.1	0	8.1		1035		0.00782609
2011-04-25	F3	MAIS	8.1	0	8.1		1035		0.00782609
2011-04-26	F3	MAIS	8.1	0	8.1		1035		0.00782609
2011-04-27	F3	MAIS	8.1	0	8.1		1035		0.00782609
2011-04-28	F3	MAIS	8.1	0	8.1		1035		0.00782609
2011-04-29	F3	MAIS	8.4	0	8.4		1074		0.00782123
2011-04-30	F3	MAIS	0	0	0		1074		0
2011-05-01	F3	MAIS	8.4	0	8.4		1074		0.00782123
2011-05-02	F3	MAIS	8.4	0	8.4		1074		0.00782123
2011-05-03	F3	MAIS	8.4	0	8.4		1074		0.00782123
2011-05-04	F3	MAIS	8.4	0	8.4		1074		0.00782123
[truncated: 1,820 more rows]
[truncated: 8 more columns]

## Sheet: Raw data
GRUPPE:	DATUM:	FUTTERMITTEL:	FUTTERMITTELMENGE VERABREICHT (g):	FUTTERMITTELMENGE ÜBRIG (g):	Summe FISCHGEWICHT	Fischanzahl	Fischmasse [g/fish]	GRUPPE:	DATUM:	FUTTERMITTEL:	FUTTERMITTELMENGE VERABREICHT:	FUTTERMITTELMENGE ÜBRIG:	FISCHGEWICHT	Fischanzahl	Fischmasse [g/fish]	GRUPPE:	DATUM:	FUTTERMITTEL:	FUTTERMITTELMENGE VERABREICHT:	FUTTERMITTELMENGE ÜBRIG:	FISCHGEWICHT	Fischanzahl	Fischmasse [g/fish]	GRUPPE:	DATUM:	FUTTERMITTEL:	FUTTERMITTELMENGE VERABREICHT:	FUTTERMITTELMENGE ÜBRIG:	FISCHGEWICHT	Fischanzahl	Fischmasse [g/fish]	GRUPPE:	DATUM:	FUTTERMITTEL:	FUTTERMITTELMENGE VERABREICHT:	FUTTERMITTELMENGE ÜBRIG:	FISCHGEWICHT	Fischanzahl	Fischmasse [g/fish]	GRUPPE:	DATUM:	FUTTERMITTEL:	FUTTERMITTELMENGE VERABREICHT:	FUTTERMITTELMENGE ÜBRIG:	FISCHGEWICHT	Fischanzahl	Fischmasse [g/fish]	GRUPPE:	DATUM:
			Feed distributed	Feed leftover	Total fish weifht		Avegage fish weight
G1	2011-01-29	PELLETS	24	-	732	10	73.2	G2	2011-01-29	PELLETS	23	-	705	10	70.5	G3	2011-01-29	PELLETS	24	-	724	10	72.4	G4	2011-01-29	PELLETS	24	-	734	10	73.4	G5	2011-01-29	PELLETS	24	-	745	10	74.5	G6	2011-01-29	PELLETS	24	-	725	10	72.5	G7	2011-01-29
G1	2011-01-30	PELLETS	24	-	732	10	73.2	G2	2011-01-30	PELLETS	23	-	705	10	70.5	G3	2011-01-30	PELLETS	24	-	724	10	72.4	G4	2011-01-30	PELLETS	24	-	734	10	73.4	G5	2011-01-30	PELLETS	24	-	745	10	74.5	G6	2011-01-30	PELLETS	24	-	725	10	72.5	G7	2011-01-30
G1	2011-01-31	PELLETS	9	-	732	10	73.2	G2	2011-01-31	PELLETS	8	-	705	10	70.5	G3	2011-01-31	PELLETS	9	-	724	10	72.4	G4	2011-01-31	PELLETS	9	-	734	10	73.4	G5	2011-01-31	PELLETS	9	-	745	10	74.5	G6	2011-01-31	PELLETS	9	-	725	10	72.5	G7	2011-01-31
G1	2011-02-01	PELLETS	9	-	732	10	73.2	G2	2011-02-01	PELLETS	8	-	705	10	70.5	G3	2011-02-01	PELLETS	9	-	724	10	72.4	G4	2011-02-01	PELLETS	9	-	734	10	73.4	G5	2011-02-01	PELLETS	9	-	745	10	74.5	G6	2011-02-01	PELLETS	9	-	725	10	72.5	G7	2011-02-01
G1	2011-02-02	PELLETS	9	-	732	10	73.2	G2	2011-02-02	PELLETS	8	-	705	10	70.5	G3	2011-02-02	PELLETS	9	-	724	10	72.4	G4	2011-02-02	PELLETS	9	-	734	10	73.4	G5	2011-02-02	PELLETS	9	-	745	10	74.5	G6	2011-02-02	PELLETS	9	-	725	10	72.5	G7	2011-02-02
G1	2011-02-03	PELLETS	8.6	-	732	10	73.2	G2	2011-02-03	PELLETS	8.4	-	705	10	70.5	G3	2011-02-03	PELLETS	8.6	-	724	10	72.4	G4	2011-02-03	PELLETS	8.7	-	734	10	73.4	G5	2011-02-03	PELLETS	8.8	-	745	10	74.5	G6	2011-02-03	PELLETS	8.6	-	725	10	72.5	G7	2011-02-03
G1	2011-02-04	PELLETS	8.6	-	732	10	73.2	G2	2011-02-04	PELLETS	8.4	-	705	10	70.5	G3	2011-02-04	PELLETS	8.6	-	724	10	72.4	G4	2011-02-04	PELLETS	8.7	-	734	10	73.4	G5	2011-02-04	PELLETS	8.8	-	745	10	74.5	G6	2011-02-04	PELLETS	8.6	-	725	10	72.5	G7	2011-02-04
G1	2011-02-05	PELLETS	0	-	732	10	73.2	G2	2011-02-05	PELLETS	0	-	705	10	70.5	G3	2011-02-05	PELLETS	-	-	724	10	72.4	G4	2011-02-05	PELLETS	-	-	734	10	73.4	G5	2011-02-05	PELLETS	-	-	745	10	74.5	G6	2011-02-05	PELLETS	-	-	725	10	72.5	G7	2011-02-05
G1	2011-02-06	PELLETS	8.6	-	732	10	73.2	G2	2011-02-06	PELLETS	8.4	-	705	10	70.5	G3	2011-02-06	PELLETS	8.6	-	724	10	72.4	G4	2011-02-06	PELLETS	8.7	-	734	10	73.4	G5	2011-02-06	PELLETS	8.8	-	745	10	74.5	G6	2011-02-06	PELLETS	8.6	-	725	10	72.5	G7	2011-02-06
G1	2011-02-07	PELLETS	8.6	-	732	10	73.2	G2	2011-02-07	PELLETS	8.4	-	705	10	70.5	G3	2011-02-07	PELLETS	8.6	-	724	10	72.4	G4	2011-02-07	PELLETS	8.7	-	734	10	73.4	G5	2011-02-07	PELLETS	8.8	-	745	10	74.5	G6	2011-02-07	PELLETS	8.6	-	725	10	72.5	G7	2011-02-07
G1	2011-02-08	PELLETS	8.6	-	732	10	73.2	G2	2011-02-08	PELLETS	8.4	-	705	10	70.5	G3	2011-02-08	PELLETS	8.6	-	724	10	72.4	G4	2011-02-08	PELLETS	8.7	-	734	10	73.4	G5	2011-02-08	PELLETS	8.8	-	745	10	74.5	G6	2011-02-08	PELLETS	8.6	-	725	10	72.5	G7	2011-02-08
G1	2011-02-09	PELLETS	8.6	-	732	10	73.2	G2	2011-02-09	PELLETS	8.4	-	705	10	70.5	G3	2011-02-09	PELLETS	8.6	-	724	10	72.4	G4	2011-02-09	PELLETS	8.7	-	734	10	73.4	G5	2011-02-09	PELLETS	8.8	-	745	10	74.5	G6	2011-02-09	PELLETS	8.6	-	725	10	72.5	G7	2011-02-09
G1	2011-02-10	PELLETS	8.6	-	732	10	73.2	G2	2011-02-10	PELLETS	8.4	-	705	10	70.5	G3	2011-02-10	PELLETS	8.6	-	724	10	72.4	G4	2011-02-10	PELLETS	8.7	-	734	10	73.4	G5	2011-02-10	PELLETS	8.8	-	745	10	74.5	G6	2011-02-10	PELLETS	8.6	-	725	10	72.5	G7	2011-02-10
G1	2011-02-11	PELLETS	8.6	-	732	10	73.2	G2	2011-02-11	PELLETS	8.4	-	705	10	70.5	G3	2011-02-11	PELLETS	8.6	-	724	10	72.4	G4	2011-02-11	PELLETS	8.7	-	734	10	73.4	G5	2011-02-11	PELLETS	8.8	-	745	10	74.5	G6	2011-02-11	PELLETS	8.6	-	725	10	72.5	G7	2011-02-11
G1	2011-02-12	PELLETS	0	-	732	10	73.2	G2	2011-02-12	PELLETS	0	-	705	10	70.5	G3	2011-02-12	PELLETS	-	-	724	10	72.4	G4	2011-02-12	PELLETS	-	-	734	10	73.4	G5	2011-02-12	PELLETS	-	-	745	10	74.5	G6	2011-02-12	PELLETS	-	-	725	10	72.5	G7	2011-02-12
G1	2011-02-13	PELLETS	8.6	-	732	10	73.2	G2	2011-02-13	PELLETS	8.4	-	705	10	70.5	G3	2011-02-13	PELLETS	8.6	-	724	10	72.4	G4	2011-02-13	PELLETS	8.7	-	734	10	73.4	G5	2011-02-13	PELLETS	8.8	-	745	10	74.5	G6	2011-02-13	PELLETS	8.6	-	725	10	72.5	G7	2011-02-13
G1	2011-02-14	PELLETS	8.6	-	732	10	73.2	G2	2011-02-14	PELLETS	8.4	-	705	10	70.5	G3	2011-02-14	PELLETS	8.6	-	724	10	72.4	G4	2011-02-14	PELLETS	8.7	-	734	10	73.4	G5	2011-02-14	PELLETS	8.8	-	745	10	74.5	G6	2011-02-14	PELLETS	8.6	-	725	10	72.5	G7	2011-02-14
G1	2011-02-15	PELLETS	8.6	-	732	10	73.2	G2	2011-02-15	PELLETS	8.4	-	705	10	70.5	G3	2011-02-15	PELLETS	8.6	-	724	10	72.4	G4	2011-02-15	PELLETS	8.7	-	734	10	73.4	G5	2011-02-15	PELLETS	8.8	-	745	10	74.5	G6	2011-02-15	PELLETS	8.6	-	725	10	72.5	G7	2011-02-15
G1	2011-02-16	PELLETS	0	-	732	10	73.2	G2	2011-02-16	PELLETS	0	-	705	10	70.5	G3	2011-02-16	PELLETS	-	-	724	10	72.4	G4	2011-02-16	PELLETS	-	-	734	10	73.4	G5	2011-02-16	PELLETS	-	-	745	10	74.5	G6	2011-02-16	PELLETS	-	-	725	10	72.5	G7	2011-02-16
G1	2011-02-17	PELLETS	6	-	942	10	94.2	G2	2011-02-17	PELLETS	5.5	-	840	10	84	G3	2011-02-17	PELLETS	5.4	-	930	10	93	G4	2011-02-17	PELLETS	5.4	-	942	10	94.2	G5	2011-02-17	PELLETS	5.4	-	940	10	94	G6	2011-02-17	PELLETS	5.1	-	867	10	86.7	G7	2011-02-17
G1	2011-02-18	PELLETS	6	-	942	10	94.2	G2	2011-02-18	PELLETS	5.5	-	840	10	84	G3	2011-02-18	PELLETS	5.4	-	930	10	93	G4	2011-02-18	PELLETS	5.4	-	942	10	94.2	G5	2011-02-18	PELLETS	5.4	-	940	10	94	G6	2011-02-18	PELLETS	5.1	-	867	10	86.7	G7	2011-02-18
G1	2011-02-19	PELLETS	6	-	942	10	94.2	G2	2011-02-19	PELLETS	5.5	-	840	10	84	G3	2011-02-19	PELLETS	5.4	-	930	10	93	G4	2011-02-19	PELLETS	5.4	-	942	10	94.2	G5	2011-02-19	PELLETS	5.4	-	940	10	94	G6	2011-02-19	PELLETS	5.1	-	867	10	86.7	G7	2011-02-19
G1	2011-02-20	PELLETS	0	-	942	10	94.2	G2	2011-02-20	PELLETS	0	-	840	10	84	G3	2011-02-20	PELLETS	-	-	930	10	93	G4	2011-02-20	PELLETS	-	-	942	10	94.2	G5	2011-02-20	PELLETS	-	-	940	10	94	G6	2011-02-20	PELLETS	-	-	867	10	86.7	G7	2011-02-20
G1	2011-02-21	PELLETS	0	-	942	10	94.2	G2	2011-02-21	PELLETS	0	-	840	10	84	G3	2011-02-21	PELLETS	-	-	930	10	93	G4	2011-02-21	PELLETS	-	-	942	10	94.2	G5	2011-02-21	PELLETS	-	-	940	10	94	G6	2011-02-21	PELLETS	-	-	867	10	86.7	G7	2011-02-21
G1	2011-02-22	PELLETS	0	-	942	10	94.2	G2	2011-02-22	PELLETS	0	-	840	10	84	G3	2011-02-22	PELLETS	-	-	930	10	93	G4	2011-02-22	PELLETS	-	-	942	10	94.2	G5	2011-02-22	PELLETS	-	-	940	10	94	G6	2011-02-22	PELLETS	-	-	867	10	86.7	G7	2011-02-22
G1	2011-02-23	PELLETS	0	-	942	10	94.2	G2	2011-02-23	PELLETS	0	-	840	10	84	G3	2011-02-23	PELLETS	-	-	930	10	93	G4	2011-02-23	PELLETS	-	-	942	10	94.2	G5	2011-02-23	PELLETS	-	-	940	10	94	G6	2011-02-23	PELLETS	-	-	867	10	86.7	G7	2011-02-23
G1	2011-02-24	PELLETS	5.9	-	942	10	94.2	G2	2011-02-24	PELLETS	5.5	-	840	10	84	G3	2011-02-24	PELLETS	5.4	-	930	10	93	G4	2011-02-24	PELLETS	5.4	-	942	10	94.2	G5	2011-02-24	PELLETS	5.4	-	940	10	94	G6	2011-02-24	PELLETS	5.1	-	867	10	86.7	G7	2011-02-24
G1	2011-02-25	PELLETS	5.9	-	942	10	94.2	G2	2011-02-25	PELLETS	5.5	-	840	10	84	G3	2011-02-25	PELLETS	5.4	-	930	10	93	G4	2011-02-25	PELLETS	5.4	-	942	10	94.2	G5	2011-02-25	PELLETS	5.4	-	940	10	94	G6	2011-02-25	PELLETS	5.1	-	867	10	86.7	G7	2011-02-25
G1	2011-02-26	PELLETS	5.9	-	942	10	94.2	G2	2011-02-26	PELLETS	5.5	-	840	10	84	G3	2011-02-26	PELLETS	5.4	-	930	10	93	G4	2011-02-26	PELLETS	5.4	-	942	10	94.2	G5	2011-02-26	PELLETS	5.4	-	940	10	94	G6	2011-02-26	PELLETS	5.1	-	867	10	86.7	G7	2011-02-26
G1	2011-02-27	PELLETS	5.9	-	942	10	94.2	G2	2011-02-27	PELLETS	5.5	-	840	10	84	G3	2011-02-27	PELLETS	5.4	-	930	10	93	G4	2011-02-27	PELLETS	5.4	-	942	10	94.2	G5	2011-02-27	PELLETS	5.4	-	940	10	94	G6	2011-02-27	PELLETS	5.1	-	867	10	86.7	G7	2011-02-27
G1	2011-02-28	PELLETS	0	-	942	10	94.2	G2	2011-02-28	PELLETS	0	-	840	10	84	G3	2011-02-28	PELLETS	-	-	930	10	93	G4	2011-02-28	PELLETS	-	-	942	10	94.2	G5	2011-02-28	PELLETS	-	-	940	10	94	G6	2011-02-28	PELLETS	-	-	867	10	86.7	G7	2011-02-28
G1	2011-03-01	PELLETS	0	-	942	10	94.2	G2	2011-03-01	PELLETS	0	-	840	10	84	G3	2011-03-01	PELLETS	-	-	930	10	93	G4	2011-03-01	PELLETS	-	-	942	10	94.2	G5	2011-03-01	PELLETS	-	-	940	10	94	G6	2011-03-01	PELLETS	-	-	867	10	86.7	G7	2011-03-01
G1	2011-03-02	PELLETS	0	-	942	10	94.2	G2	2011-03-02	PELLETS	0	-	840	10	84	G3	2011-03-02	PELLETS	-	-	930	10	93	G4	2011-03-02	PELLETS	-	-	942	10	94.2	G5	2011-03-02	PELLETS	-	-	940	10	94	G6	2011-03-02	PELLETS	-	-	867	10	86.7	G7	2011-03-02
G1	2011-03-03	PELLETS	0	-	942	10	94.2	G2	2011-03-03	PELLETS	0	-	840	10	84	G3	2011-03-03	PELLETS	-	-	930	10	93	G4	2011-03-03	PELLETS	-	-	942	10	94.2	G5	2011-03-03	PELLETS	-	-	940	10	94	G6	2011-03-03	PELLETS	-	-	867	10	86.7	G7	2011-03-03
G1	2011-03-04	PELLETS	5.9	-	942	10	94.2	G2	2011-03-04	PELLETS	5.5	-	840	10	84	G3	2011-03-04	PELLETS	5.4	-	930	10	93	G4	2011-03-04	PELLETS	5.4	-	942	10	94.2	G5	2011-03-04	PELLETS	5.4	-	940	10	94	G6	2011-03-04	PELLETS	5.1	-	867	10	86.7	G7	2011-03-04
G1	2011-03-05	PELLETS	0	-	942	10	94.2	G2	2011-03-05	PELLETS	0	-	840	10	84	G3	2011-03-05	PELLETS	-	-	930	10	93	G4	2011-03-05	PELLETS	-	-	942	10	94.2	G5	2011-03-05	PELLETS	-	-	940	10	94	G6	2011-03-05	PELLETS	-	-	867	10	86.7	G7	2011-03-05
G1	2011-03-06	PELLETS	0	-	930	10	93	G2	2011-03-06	PELLETS	0	-	822	10	82.2	G3	2011-03-06	PELLETS	-	-	915	10	91.5	G4	2011-03-06	PELLETS	-	-	924	10	92.4	G5	2011-03-06	PELLETS	-	-	910	10	91	G6	2011-03-06	PELLETS	-	-	847	10	84.7	G7	2011-03-06
G1	2011-03-07	PELLETS	5.9	-	930	10	93	G2	2011-03-07	PELLETS	4.4	-	822	10	82.2	G3	2011-03-07	PELLETS	5.4	-	915	10	91.5	G4	2011-03-07	PELLETS	5.4	-	924	10	92.4	G5	2011-03-07	PELLETS	5.4	-	910	10	91	G6	2011-03-07	PELLETS	5.1	-	847	10	84.7	G7	2011-03-07
G1	2011-03-08	PELLETS	5.9	-	930	10	93	G2	2011-03-08	PELLETS	4.4	-	822	10	82.2	G3	2011-03-08	PELLETS	5.9	-	915	10	91.5	G4	2011-03-08	PELLETS	6	-	924	10	92.4	G5	2011-03-08	PELLETS	5.9	-	910	10	91	G6	2011-03-08	PELLETS	5.6	-	847	10	84.7	G7	2011-03-08
G1	2011-03-09	PELLETS (-3 GK; 290g)	4,1	-	640	7	91.4286	G2	2011-03-09	PELLETS	4.4	-	822	10	82.2	G3	2011-03-09	PELLETS	5.9	-	915	10	91.5	G4	2011-03-09	PELLETS	6	-	924	10	92.4	G5	2011-03-09	PELLETS	5.9	-	910	10	91	G6	2011-03-09	PELLETS	5.6	-	847	10	84.7	G7	2011-03-09
G1	2011-03-10	PELLETS	4.1	-	640	7	91.4286	G2	2011-03-10	PELLETS	4.4	-	822	10	82.2	G3	2011-03-10	PELLETS	5.9	-	915	10	91.5	G4	2011-03-10	PELLETS	6	-	924	10	92.4	G5	2011-03-10	PELLETS	5.9	-	910	10	91	G6	2011-03-10	PELLETS	5.6	-	847	10	84.7	G7	2011-03-10
G1	2011-03-11	PELLETS	4.1	-	640	7	91.4286	G2	2011-03-11	PELLETS	4.4	-	822	10	82.2	G3	2011-03-11	PELLETS	5.9	-	915	10	91.5	G4	2011-03-11	PELLETS	6	-	924	10	92.4	G5	2011-03-11	PELLETS	5.9	-	910	10	91	G6	2011-03-11	PELLETS	5.6	-	847	10	84.7	G7	2011-03-11
G1	2011-03-12	PELLETS	0	-	640	7	91.4286	G2	2011-03-12	PELLETS	0	-	822	10	82.2	G3	2011-03-12	PELLETS	-	-	915	10	91.5	G4	2011-03-12	PELLETS	-	-	924	10	92.4	G5	2011-03-12	PELLETS	-	-	910	10	91	G6	2011-03-12	PELLETS	-	-	847	10	84.7	G7	2011-03-12
G1	2011-03-13	PELLETS	4.1	-	640	7	91.4286	G2	2011-03-13	PELLETS	4.4	-	822	10	82.2	G3	2011-03-13	PELLETS	5.9	-	915	10	91.5	G4	2011-03-13	PELLETS	6	-	924	10	92.4	G5	2011-03-13	PELLETS	5.9	-	910	10	91	G6	2011-03-13	PELLETS	5.6	-	847	10	84.7	G7	2011-03-13
G1	2011-03-14	PELLETS	4.1	-	640	7	91.4286	G2	2011-03-14	PELLETS	4.4	-	822	10	82.2	G3	2011-03-14	PELLETS	5.9	-	915	10	91.5	G4	2011-03-14	PELLETS	6	-	924	10	92.4	G5	2011-03-14	PELLETS	5.9	-	910	10	91	G6	2011-03-14	PELLETS	5.6	-	847	10	84.7	G7	2011-03-14
G1	2011-03-15	PELLETS	4.1	-	640	7	91.4286	G2	2011-03-15	PELLETS	4.4	-	822	10	82.2	G3	2011-03-15	PELLETS	5.9	-	915	10	91.5	G4	2011-03-15	PELLETS	6	-	924	10	92.4	G5	2011-03-15	PELLETS	5.9	-	910	10	91	G6	2011-03-15	PELLETS	5.6	-	847	10	84.7	G7	2011-03-15
G1	2011-03-16	PELLETS	4.1	-	640	7	91.4286	G2	2011-03-16	PELLETS	4.4	-	822	10	82.2	G3	2011-03-16	PELLETS	5.9	-	915	10	91.5	G4	2011-03-16	PELLETS	6	-	924	10	92.4	G5	2011-03-16	PELLETS	5.9	-	910	10	91	G6	2011-03-16	PELLETS	5.6	-	847	10	84.7	G7	2011-03-16
G1	2011-03-17	PELLETS	4.1	-	640	7	91.4286	G2	2011-03-17	PELLETS	4.4	-	822	10	82.2	G3	2011-03-17	PELLETS	5.9	-	915	10	91.5	G4	2011-03-17	PELLETS	6	-	924	10	92.4	G5	2011-03-17	PELLETS	5.9	-	910	10	91	G6	2011-03-17	PELLETS	5.6	-	847	10	84.7	G7	2011-03-17
G1	2011-03-18	PELLETS	4.4	-	698	7	99.7143	G2	2011-03-18	PELLETS	5.9	-	881	10	88.1	G3	2011-03-18	PELLETS	6.4	-	982	10	98.2	G4	2011-03-18	PELLETS	6.3	-	978	10	97.8	G5	2011-03-18	PELLETS	6.3	-	996	10	99.6	G6	2011-03-18	PELLETS	6	-	919	10	91.9	G7	2011-03-18
G1	2011-03-19	PELLETS	0	-	698	7	99.7143	G2	2011-03-19	PELLETS	0	-	881	10	88.1	G3	2011-03-19	PELLETS	-	-	982	10	98.2	G4	2011-03-19	PELLETS	-	-	978	10	97.8	G5	2011-03-19	PELLETS	-	-	996	10	99.6	G6	2011-03-19	PELLETS	-	-	919	10	91.9	G7	2011-03-19
G1	2011-03-20	PELLETS	4.4	-	698	7	99.7143	G2	2011-03-20	PELLETS	5.9	-	881	10	88.1	G3	2011-03-20	PELLETS	6.4	-	982	10	98.2	G4	2011-03-20	PELLETS	6.3	-	978	10	97.8	G5	2011-03-20	PELLETS	6.3	-	996	10	99.6	G6	2011-03-20	PELLETS	6	-	919	10	91.9	G7	2011-03-20
G1	2011-03-21	PELLETS	4.4	-	698	7	99.7143	G2	2011-03-21	PELLETS	5.9	-	881	10	88.1	G3	2011-03-21	PELLETS	6.4	-	982	10	98.2	G4	2011-03-21	PELLETS	6.3	-	978	10	97.8	G5	2011-03-21	PELLETS	6.3	-	996	10	99.6	G6	2011-03-21	PELLETS	6	-	919	10	91.9	G7	2011-03-21
G1	2011-03-22	PELLETS	4.4	-	698	7	99.7143	G2	2011-03-22	PELLETS	5.9	-	881	10	88.1	G3	2011-03-22	PELLETS	6.4	-	982	10	98.2	G4	2011-03-22	PELLETS	6.3	-	978	10	97.8	G5	2011-03-22	PELLETS	6.3	-	996	10	99.6	G6	2011-03-22	PELLETS	6	-	919	10	91.9	G7	2011-03-22
G1	2011-03-23	PELLETS	4.4	-	698	7	99.7143	G2	2011-03-23	PELLETS	5.9	-	881	10	88.1	G3	2011-03-23	PELLETS	6.4	-	982	10	98.2	G4	2011-03-23	PELLETS	6.3	-	978	10	97.8	G5	2011-03-23	PELLETS	6.3	-	996	10	99.6	G6	2011-03-23	PELLETS	6	-	919	10	91.9	G7	2011-03-23
G1	2011-03-24	PELLETS	4.4	-	698	7	99.7143	G2	2011-03-24	PELLETS	5.9	-	881	10	88.1	G3	2011-03-24	PELLETS	6.4	-	982	10	98.2	G4	2011-03-24	PELLETS	6.3	-	978	10	97.8	G5	2011-03-24	PELLETS	6.3	-	996	10	99.6	G6	2011-03-24	PELLETS	6	-	919	10	91.9	G7	2011-03-24
G1	2011-03-25	PELLETS	4.4	-	698	7	99.7143	G2	2011-03-25	PELLETS	5.9	-	881	10	88.1	G3	2011-03-25	PELLETS	6.4	-	982	10	98.2	G4	2011-03-25	PELLETS	6.3	-	978	10	97.8	G5	2011-03-25	PELLETS	6.3	-	996	10	99.6	G6	2011-03-25	PELLETS	6	-	919	10	91.9	G7	2011-03-25
G1	2011-03-26	PELLETS (-1 GK; 122g)	3,7	-	576	6	96	G2	2011-03-26	PELLETS	0	-	881	10	88.1	G3	2011-03-26	PELLETS	-	-	982	10	98.2	G4	2011-03-26	PELLETS	-	-	978	10	97.8	G5	2011-03-26	PELLETS	-	-	996	10	99.6	G6	2011-03-26	PELLETS	-	-	919	10	91.9	G7	2011-03-26
G1	2011-03-27	PELLETS	3.7	-	576	6	96	G2	2011-03-27	PELLETS (-1 GK, 54g )	0	-	827	9	91.8889	G3	2011-03-27	PELLETS	-	-	982	10	98.2	G4	2011-03-27	PELLETS	-	-	978	10	97.8	G5	2011-03-27	PELLETS	-	-	996	10	99.6	G6	2011-03-27	PELLETS	-	-	919	10	91.9	G7	2011-03-27
G1	2011-03-28	PELLETS	3.7	-	576	6	96	G2	2011-03-28	PELLETS	5.5	-	827	9	91.8889	G3	2011-03-28	PELLETS	6.4	-	982	10	98.2	G4	2011-03-28	PELLETS	6.3	-	978	10	97.8	G5	2011-03-28	PELLETS	6.3	-	996	10	99.6	G6	2011-03-28	PELLETS	6	-	919	10	91.9	G7	2011-03-28
G1	2011-03-29	PELLETS	3.7	-	576	6	96	G2	2011-03-29	PELLETS	5.5	-	827	9	91.8889	G3	2011-03-29	PELLETS	6.4	-	982	10	98.2	G4	2011-03-29	PELLETS	6.3	-	978	10	97.8	G5	2011-03-29	PELLETS	6.3	-	996	10	99.6	G6	2011-03-29	PELLETS	6	-	919	10	91.9	G7	2011-03-29
G1	2011-03-30	PELLETS	3.7	-	576	6	96	G2	2011-03-30	PELLETS	5.5	-	827	9	91.8889	G3	2011-03-30	PELLETS	6.4	-	982	10	98.2	G4	2011-03-30	PELLETS	6.3	-	978	10	97.8	G5	2011-03-30	PELLETS	6.3	-	996	10	99.6	G6	2011-03-30	PELLETS	6	-	919	10	91.9	G7	2011-03-30
G1	2011-03-31	PELLETS	0	-	576	6	96	G2	2011-03-31	PELLETS	0	-	827	9	91.8889	G3	2011-03-31	PELLETS	-	-	982	10	98.2	G4	2011-03-31	PELLETS	-	-	978	10	97.8	G5	2011-03-31	PELLETS	-	-	996	10	99.6	G6	2011-03-31	PELLETS	-	-	919	10	91.9	G7	2011-03-31
G1	2011-04-01	PELLETS	3.7	-	576	6	96	G2	2011-04-01	PELLETS	5.5	-	827	9	91.8889	G3	2011-04-01	PELLETS	6.4	-	982	10	98.2	G4	2011-04-01	PELLETS	6.3	-	978	10	97.8	G5	2011-04-01	PELLETS	6.3	-	996	10	99.6	G6	2011-04-01	PELLETS	6	-	919	10	91.9	G7	2011-04-01
G1	2011-04-02	PELLETS	3.7	-	576	6	96	G2	2011-04-02	PELLETS	5.5	-	827	9	91.8889	G3	2011-04-02	PELLETS	6.4	-	982	10	98.2	G4	2011-04-02	PELLETS	6.3	-	978	10	97.8	G5	2011-04-02	PELLETS	6.3	-	996	10	99.6	G6	2011-04-02	PELLETS	6	-	919	10	91.9	G7	2011-04-02
G1	2011-04-03	PELLETS	3.7	-	576	6	96	G2	2011-04-03	PELLETS	5.5	-	827	9	91.8889	G3	2011-04-03	PELLETS	6.4	-	982	10	98.2	G4	2011-04-03	PELLETS	6.3	-	978	10	97.8	G5	2011-04-03	PELLETS	6.3	-	996	10	99.6	G6	2011-04-03	PELLETS	6	-	919	10	91.9	G7	2011-04-03
G1	2011-04-04	PELLETS	3.8	-	585	6	97.5	G2	2011-04-04	PELLETS	5.6	-	879	9	97.6667	G3	2011-04-04	PELLETS	6.5	-	1036	10	103.6	G4	2011-04-04	PELLETS	6.5	-	1033	10	103.3	G5	2011-04-04	PELLETS	6.5	-	1030	10	103	G6	2011-04-04	PELLETS	6.2	-	962	10	96.2	G7	2011-04-04
G1	2011-04-05	PELLETS	3.8	-	585	6	97.5	G2	2011-04-05	PELLETS	5.6	-	879	9	97.6667	G3	2011-04-05	PELLETS	6.5	-	1036	10	103.6	G4	2011-04-05	PELLETS	6.5	-	1033	10	103.3	G5	2011-04-05	PELLETS	6.5	-	1030	10	103	G6	2011-04-05	PELLETS	6.2	-	962	10	96.2	G7	2011-04-05
G1	2011-04-06	PELLETS	3.8	-	585	6	97.5	G2	2011-04-06	PELLETS	5.6	-	879	9	97.6667	G3	2011-04-06	PELLETS	6.5	-	1036	10	103.6	G4	2011-04-06	PELLETS	6.5	-	1033	10	103.3	G5	2011-04-06	PELLETS	6.5	-	1030	10	103	G6	2011-04-06	PELLETS	6.2	-	962	10	96.2	G7	2011-04-06
G1	2011-04-07	PELLETS	3.8	-	585	6	97.5	G2	2011-04-07	PELLETS	5.6	-	879	9	97.6667	G3	2011-04-07	PELLETS	6.5	-	1036	10	103.6	G4	2011-04-07	PELLETS	6.5	-	1033	10	103.3	G5	2011-04-07	PELLETS	6.5	-	1030	10	103	G6	2011-04-07	PELLETS	6.2	-	962	10	96.2	G7	2011-04-07
G1	2011-04-08	PELLETS	3.8	-	585	6	97.5	G2	2011-04-08	PELLETS	5.6	-	879	9	97.6667	G3	2011-04-08	PELLETS	6.5	-	1036	10	103.6	G4	2011-04-08	PELLETS	6.5	-	1033	10	103.3	G5	2011-04-08	PELLETS	6.5	-	1030	10	103	G6	2011-04-08	PELLETS	6.2	-	962	10	96.2	G7	2011-04-08
G1	2011-04-09	PELLETS	0	-	585	6	97.5	G2	2011-04-09	PELLETS	0	-	879	9	97.6667	G3	2011-04-09	PELLETS	-	-	1036	10	103.6	G4	2011-04-09	PELLETS	-	-	1033	10	103.3	G5	2011-04-09	PELLETS	-	-	1030	10	103	G6	2011-04-09	PELLETS	-	-	962	10	96.2	G7	2011-04-09
G1	2011-04-10	PELLETS	0	-	585	6	97.5	G2	2011-04-10	PELLETS	0	-	879	9	97.6667	G3	2011-04-10	PELLETS	-	-	1036	10	103.6	G4	2011-04-10	PELLETS	-	-	1033	10	103.3	G5	2011-04-10	PELLETS	-	-	1030	10	103	G6	2011-04-10	PELLETS	-	-	962	10	96.2	G7	2011-04-10
G1	2011-04-11	PELLETS	3.8	-	585	6	97.5	G2	2011-04-11	PELLETS	5.6	-	879	9	97.6667	G3	2011-04-11	PELLETS	6.5	-	1036	10	103.6	G4	2011-04-11	PELLETS	6.5	-	1033	10	103.3	G5	2011-04-11	PELLETS	6.5	-	1030	10	103	G6	2011-04-11	PELLETS	6.2	-	962	10	96.2	G7	2011-04-11
G1	2011-04-12	PELLETS	3.8	-	585	6	97.5	G2	2011-04-12	PELLETS	5.6	-	879	9	97.6667	G3	2011-04-12	PELLETS	6.5	-	1036	10	103.6	G4	2011-04-12	PELLETS	6.5	-	1033	10	103.3	G5	2011-04-12	PELLETS	6.5	-	1030	10	103	G6	2011-04-12	PELLETS	6.2	-	962	10	96.2	G7	2011-04-12
G1	2011-04-13	PELLETS	3.8	-	585	6	97.5	G2	2011-04-13	PELLETS	5.6	-	879	9	97.6667	G3	2011-04-13	PELLETS	6.5	-	1036	10	103.6	G4	2011-04-13	PELLETS	6.5	-	1033	10	103.3	G5	2011-04-13	PELLETS	6.5	-	1030	10	103	G6	2011-04-13	PELLETS	6.2	-	962	10	96.2	G7	2011-04-13
G1	2011-04-14	PELLETS	3.8	-	585	6	97.5	G2	2011-04-14	PELLETS	5.6	-	879	9	97.6667	G3	2011-04-14	PELLETS	6.5	-	1036	10	103.6	G4	2011-04-14	PELLETS	6.5	-	1033	10	103.3	G5	2011-04-14	PELLETS	6.5	-	1030	10	103	G6	2011-04-14	PELLETS	6.2	-	962	10	96.2	G7	2011-04-14
G1	2011-04-15	PELLETS	3.9	-	616	6	102.667	G2	2011-04-15	PELLETS	5.9	-	920	9	102.222	G3	2011-04-15	PELLETS	6.7	-	1078	10	107.8	G4	2011-04-15	PELLETS	6.8	-	1087	10	108.7	G5	2011-04-15	PELLETS	6.8	-	1087	10	108.7	G6	2011-04-15	PELLETS	6.4	-	1005	10	100.5	G7	2011-04-15
G1	2011-04-16	PELLETS	0	-	616	6	102.667	G2	2011-04-16	PELLETS	0	-	920	9	102.222	G3	2011-04-16	PELLETS	-	-	1078	10	107.8	G4	2011-04-16	PELLETS	-	-	1087	10	108.7	G5	2011-04-16	PELLETS	-	-	1087	10	108.7	G6	2011-04-16	PELLETS	-	-	1005	10	100.5	G7	2011-04-16
G1	2011-04-17	PELLETS	3.9	-	616	6	102.667	G2	2011-04-17	PELLETS	5.9	-	920	9	102.222	G3	2011-04-17	PELLETS	6.7	-	1078	10	107.8	G4	2011-04-17	PELLETS	6.8	-	1087	10	108.7	G5	2011-04-17	PELLETS	6.8	-	1087	10	108.7	G6	2011-04-17	PELLETS	6.4	-	1005	10	100.5	G7	2011-04-17
G1	2011-04-18	PELLETS	3.9	-	616	6	102.667	G2	2011-04-18	PELLETS	5.9	-	920	9	102.222	G3	2011-04-18	PELLETS	6.7	-	1078	10	107.8	G4	2011-04-18	PELLETS	6.8	-	1087	10	108.7	G5	2011-04-18	PELLETS	6.8	-	1087	10	108.7	G6	2011-04-18	PELLETS	6.4	-	1005	10	100.5	G7	2011-04-18
G1	2011-04-19	PELLETS	3.9	-	616	6	102.667	G2	2011-04-19	PELLETS	5.9	-	920	9	102.222	G3	2011-04-19	PELLETS	6.7	-	1078	10	107.8	G4	2011-04-19	PELLETS	6.8	-	1087	10	108.7	G5	2011-04-19	PELLETS	6.8	-	1087	10	108.7	G6	2011-04-19	PELLETS	6.4	-	1005	10	100.5	G7	2011-04-19
G1	2011-04-20	PELLETS	3.9	-	616	6	102.667	G2	2011-04-20	PELLETS	5.9	-	920	9	102.222	G3	2011-04-20	PELLETS	6.7	-	1078	10	107.8	G4	2011-04-20	PELLETS	6.8	-	1087	10	108.7	G5	2011-04-20	PELLETS	6.8	-	1087	10	108.7	G6	2011-04-20	PELLETS	6.4	-	1005	10	100.5	G7	2011-04-20
G1	2011-04-21	PELLETS	3.9	-	616	6	102.667	G2	2011-04-21	PELLETS	5.9	-	920	9	102.222	G3	2011-04-21	PELLETS	6.7	-	1078	10	107.8	G4	2011-04-21	PELLETS	6.8	-	1087	10	108.7	G5	2011-04-21	PELLETS	6.8	-	1087	10	108.7	G6	2011-04-21	PELLETS	6.4	-	1005	10	100.5	G7	2011-04-21
G1	2011-04-22	PELLETS	3.9	-	616	6	102.667	G2	2011-04-22	PELLETS	5.9	-	920	9	102.222	G3	2011-04-22	PELLETS	6.7	-	1078	10	107.8	G4	2011-04-22	PELLETS	6.8	-	1087	10	108.7	G5	2011-04-22	PELLETS	6.8	-	1087	10	108.7	G6	2011-04-22	PELLETS	6.4	-	1005	10	100.5	G7	2011-04-22
G1	2011-04-23	PELLETS	0	-	616	6	102.667	G2	2011-04-23	PELLETS	0	-	920	9	102.222	G3	2011-04-23	PELLETS	-	-	1078	10	107.8	G4	2011-04-23	PELLETS	-	-	1087	10	108.7	G5	2011-04-23	PELLETS	-	-	1087	10	108.7	G6	2011-04-23	PELLETS	-	-	1005	10	100.5	G7	2011-04-23
G1	2011-04-24	PELLETS	3.9	-	616	6	102.667	G2	2011-04-24	PELLETS	5.9	-	920	9	102.222	G3	2011-04-24	PELLETS	6.7	-	1078	10	107.8	G4	2011-04-24	PELLETS	6.8	-	1087	10	108.7	G5	2011-04-24	PELLETS	6.8	-	1087	10	108.7	G6	2011-04-24	PELLETS	6.4	-	1005	10	100.5	G7	2011-04-24
G1	2011-04-25	PELLETS	3.9	-	616	6	102.667	G2	2011-04-25	PELLETS	5.9	-	920	9	102.222	G3	2011-04-25	PELLETS	6.7	-	1078	10	107.8	G4	2011-04-25	PELLETS	6.8	-	1087	10	108.7	G5	2011-04-25	PELLETS	6.8	-	1087	10	108.7	G6	2011-04-25	PELLETS	6.4	-	1005	10	100.5	G7	2011-04-25
G1	2011-04-26	PELLETS	3.9	-	616	6	102.667	G2	2011-04-26	PELLETS	5.9	-	920	9	102.222	G3	2011-04-26	PELLETS	6.7	-	1078	10	107.8	G4	2011-04-26	PELLETS	6.8	-	1087	10	108.7	G5	2011-04-26	PELLETS	6.8	-	1087	10	108.7	G6	2011-04-26	PELLETS	6.4	-	1005	10	100.5	G7	2011-04-26
G1	2011-04-27	PELLETS	3.9	-	616	6	102.667	G2	2011-04-27	PELLETS	5.9	-	920	9	102.222	G3	2011-04-27	PELLETS	6.7	-	1078	10	107.8	G4	2011-04-27	PELLETS	6.8	-	1087	10	108.7	G5	2011-04-27	PELLETS	6.8	-	1087	10	108.7	G6	2011-04-27	PELLETS	6.4	-	1005	10	100.5	G7	2011-04-27
G1	2011-04-28	PELLETS	3.9	-	616	6	102.667	G2	2011-04-28	PELLETS	5.9	-	920	9	102.222	G3	2011-04-28	PELLETS	6.7	-	1078	10	107.8	G4	2011-04-28	PELLETS	6.8	-	1087	10	108.7	G5	2011-04-28	PELLETS	6.8	-	1087	10	108.7	G6	2011-04-28	PELLETS	6.4	-	1005	10	100.5	G7	2011-04-28
G1	2011-04-29	PELLETS	4.1	-	662	6	110.333	G2	2011-04-29	PELLETS	6.1	-	974	9	108.222	G3	2011-04-29	PELLETS	7.1	-	1158	10	115.8	G4	2011-04-29	PELLETS	7.2	-	1165	10	116.5	G5	2011-04-29	PELLETS	7.2	-	1163	10	116.3	G6	2011-04-29	PELLETS	6.8	-	1094	10	109.4	G7	2011-04-29
G1	2011-04-30	PELLETS	0	-	662	6	110.333	G2	2011-04-30	PELLETS	0	-	974	9	108.222	G3	2011-04-30	PELLETS	-	-	1158	10	115.8	G4	2011-04-30	PELLETS	-	-	1165	10	116.5	G5	2011-04-30	PELLETS	-	-	1163	10	116.3	G6	2011-04-30	PELLETS	-	-	1094	10	109.4	G7	2011-04-30
G1	2011-05-01	PELLETS	4.1	-	662	6	110.333	G2	2011-05-01	PELLETS	6.1	-	974	9	108.222	G3	2011-05-01	PELLETS	7.1	-	1158	10	115.8	G4	2011-05-01	PELLETS	7.2	-	1165	10	116.5	G5	2011-05-01	PELLETS	7.2	-	1163	10	116.3	G6	2011-05-01	PELLETS	6.8	-	1094	10	109.4	G7	2011-05-01
G1	2011-05-02	PELLETS	4.1	-	662	6	110.333	G2	2011-05-02	PELLETS	6.1	-	974	9	108.222	G3	2011-05-02	PELLETS	7.1	-	1158	10	115.8	G4	2011-05-02	PELLETS	7.2	-	1165	10	116.5	G5	2011-05-02	PELLETS	7.2	-	1163	10	116.3	G6	2011-05-02	PELLETS	6.8	-	1094	10	109.4	G7	2011-05-02
G1	2011-05-03	PELLETS	4.1	-	662	6	110.333	G2	2011-05-03	PELLETS	6.1	-	974	9	108.222	G3	2011-05-03	PELLETS	7.1	-	1158	10	115.8	G4	2011-05-03	PELLETS	7.2	-	1165	10	116.5	G5	2011-05-03	PELLETS	7.2	-	1163	10	116.3	G6	2011-05-03	PELLETS	6.8	-	1094	10	109.4	G7	2011-05-03
G1	2011-05-04	PELLETS	4.1	-	662	6	110.333	G2	2011-05-04	PELLETS	6.1	-	974	9	108.222	G3	2011-05-04	PELLETS	7.1	-	1158	10	115.8	G4	2011-05-04	PELLETS	7.2	-	1165	10	116.5	G5	2011-05-04	PELLETS	7.2	-	1163	10	116.3	G6	2011-05-04	PELLETS	6.8	-	1094	10	109.4	G7	2011-05-04
G1	2011-05-05	PELLETS	4.1	-	662	6	110.333	G2	2011-05-05	PELLETS	6.1	-	974	9	108.222	G3	2011-05-05	PELLETS	7.1	-	1158	10	115.8	G4	2011-05-05	PELLETS	7.2	-	1165	10	116.5	G5	2011-05-05	PELLETS	7.2	-	1163	10	116.3	G6	2011-05-05	PELLETS	6.8	-	1094	10	109.4	G7	2011-05-05
G1	2011-05-06	PELLETS	4.1	-	662	6	110.333	G2	2011-05-06	PELLETS	6.1	-	974	9	108.222	G3	2011-05-06	PELLETS	7.1	-	1158	10	115.8	G4	2011-05-06	PELLETS	7.2	-	1165	10	116.5	G5	2011-05-06	PELLETS	7.2	-	1163	10	116.3	G6	2011-05-06	PELLETS	6.8	-	1094	10	109.4	G7	2011-05-06
G1	2011-05-07	PELLETS	0	-	662	6	110.333	G2	2011-05-07	PELLETS	0	-	974	9	108.222	G3	2011-05-07	PELLETS	-	-	1158	10	115.8	G4	2011-05-07	PELLETS	-	-	1165	10	116.5	G5	2011-05-07	PELLETS	-	-	1163	10	116.3	G6	2011-05-07	PELLETS	-	-	1094	10	109.4	G7	2011-05-07
G1	2011-05-08	PELLETS	4.1	-	662	6	110.333	G2	2011-05-08	PELLETS	6.1	-	974	9	108.222	G3	2011-05-08	PELLETS	7.1	-	1158	10	115.8	G4	2011-05-08	PELLETS	7.2	-	1165	10	116.5	G5	2011-05-08	PELLETS	7.2	-	1163	10	116.3	G6	2011-05-08	PELLETS	6.8	-	1094	10	109.4	G7	2011-05-08
G1	2011-05-09	PELLETS	4.1	-	662	6	110.333	G2	2011-05-09	PELLETS	6.1	-	974	9	108.222	G3	2011-05-09	PELLETS	7.1	-	1158	10	115.8	G4	2011-05-09	PELLETS	7.2	-	1165	10	116.5	G5	2011-05-09	PELLETS	7.2	-	1163	10	116.3	G6	2011-05-09	PELLETS	6.8	-	1094	10	109.4	G7	2011-05-09
G1	2011-05-10	PELLETS	4.1	-	662	6	110.333	G2	2011-05-10	PELLETS	6.1	-	974	9	108.222	G3	2011-05-10	PELLETS	7.1	-	1158	10	115.8	G4	2011-05-10	PELLETS	7.2	-	1165	10	116.5	G5	2011-05-10	PELLETS	7.2	-	1163	10	116.3	G6	2011-05-10	PELLETS	6.8	-	1094	10	109.4	G7	2011-05-10
G1	2011-05-11	PELLETS	4.1	-	662	6	110.333	G2	2011-05-11	PELLETS	6.1	-	974	9	108.222	G3	2011-05-11	PELLETS	7.1	-	1158	10	115.8	G4	2011-05-11	PELLETS	7.2	-	1165	10	116.5	G5	2011-05-11	PELLETS	7.2	-	1163	10	116.3	G6	2011-05-11	PELLETS	6.8	-	1094	10	109.4	G7	2011-05-11
G1	2011-05-12	PELLETS	4.1	-	662	6	110.333	G2	2011-05-12	PELLETS	6.1	-	974	9	108.222	G3	2011-05-12	PELLETS	7.1	-	1158	10	115.8	G4	2011-05-12	PELLETS	7.2	-	1165	10	116.5	G5	2011-05-12	PELLETS	7.2	-	1163	10	116.3	G6	2011-05-12	PELLETS	6.8	-	1094	10	109.4	G7	2011-05-12
G1	2011-05-13	PELLETS	4.2	-	674	6	112.333	G2	2011-05-13	PELLETS	6.4	-	1034	9	114.889	G3	2011-05-13	PELLETS	7.4	-	1211	10	121.1	G4	2011-05-13	PELLETS	7.5	-	1228	10	122.8	G5	2011-05-13	PELLETS	7.3	-	1193	10	119.3	G6	2011-05-13	PELLETS	7.1	-	1146	10	114.6	G7	2011-05-13
G1	2011-05-14	PELLETS	0	-	674	6	112.333	G2	2011-05-14	PELLETS	0	-	1034	9	114.889	G3	2011-05-14	PELLETS	-	-	1211	10	121.1	G4	2011-05-14	PELLETS	-	-	1228	10	122.8	G5	2011-05-14	PELLETS	-	-	1193	10	119.3	G6	2011-05-14	PELLETS	-	-	1146	10	114.6	G7	2011-05-14
G1	2011-05-15	PELLETS	4.2	-	674	6	112.333	G2	2011-05-15	PELLETS	6.4	-	1034	9	114.889	G3	2011-05-15	PELLETS	7.4	-	1211	10	121.1	G4	2011-05-15	PELLETS	7.5	-	1228	10	122.8	G5	2011-05-15	PELLETS	7.3	-	1193	10	119.3	G6	2011-05-15	PELLETS	7.1	-	1146	10	114.6	G7	2011-05-15
G1	2011-05-16	PELLETS	4.2	-	674	6	112.333	G2	2011-05-16	PELLETS	6.4	-	1034	9	114.889	G3	2011-05-16	PELLETS	7.4	-	1211	10	121.1	G4	2011-05-16	PELLETS	7.5	-	1228	10	122.8	G5	2011-05-16	PELLETS	7.3	-	1193	10	119.3	G6	2011-05-16	PELLETS	7.1	-	1146	10	114.6	G7	2011-05-16
G1	2011-05-17	PELLETS	4.2	-	674	6	112.333	G2	2011-05-17	PELLETS	6.4	-	1034	9	114.889	G3	2011-05-17	PELLETS	7.4	-	1211	10	121.1	G4	2011-05-17	PELLETS	7.5	-	1228	10	122.8	G5	2011-05-17	PELLETS	7.3	-	1193	10	119.3	G6	2011-05-17	PELLETS	7.1	-	1146	10	114.6	G7	2011-05-17
G1	2011-05-18	PELLETS	4.2	-	674	6	112.333	G2	2011-05-18	PELLETS	6.4	-	1034	9	114.889	G3	2011-05-18	PELLETS	7.4	-	1211	10	121.1	G4	2011-05-18	PELLETS	7.5	-	1228	10	122.8	G5	2011-05-18	PELLETS	7.3	-	1193	10	119.3	G6	2011-05-18	PELLETS	7.1	-	1146	10	114.6	G7	2011-05-18
G1	2011-05-19	PELLETS	4.2	-	674	6	112.333	G2	2011-05-19	PELLETS	6.4	-	1034	9	114.889	G3	2011-05-19	PELLETS	7.4	-	1211	10	121.1	G4	2011-05-19	PELLETS	7.5	-	1228	10	122.8	G5	2011-05-19	PELLETS	7.3	-	1193	10	119.3	G6	2011-05-19	PELLETS	7.1	-	1146	10	114.6	G7	2011-05-19
G1	2011-05-20	PELLETS	4.2	-	674	6	112.333	G2	2011-05-20	PELLETS	6.4	-	1034	9	114.889	G3	2011-05-20	PELLETS	7.4	-	1211	10	121.1	G4	2011-05-20	PELLETS	7.5	-	1228	10	122.8	G5	2011-05-20	PELLETS	7.3	-	1193	10	119.3	G6	2011-05-20	PELLETS	7.1	-	1146	10	114.6	G7	2011-05-20
G1	2011-05-21	PELLETS	0	-	674	6	112.333	G2	2011-05-21	PELLETS	0	-	1034	9	114.889	G3	2011-05-21	PELLETS	-	-	1211	10	121.1	G4	2011-05-21	PELLETS	-	-	1228	10	122.8	G5	2011-05-21	PELLETS	-	-	1193	10	119.3	G6	2011-05-21	PELLETS	-	-	1146	10	114.6	G7	2011-05-21
G1	2011-05-22	PELLETS	4.2	-	674	6	112.333	G2	2011-05-22	PELLETS	6.4	-	1034	9	114.889	G3	2011-05-22	PELLETS	7.4	-	1211	10	121.1	G4	2011-05-22	PELLETS	7.5	-	1228	10	122.8	G5	2011-05-22	PELLETS	7.3	-	1193	10	119.3	G6	2011-05-22	PELLETS	7.1	-	1146	10	114.6	G7	2011-05-22
G1	2011-05-23	PELLETS	4.2	-	674	6	112.333	G2	2011-05-23	PELLETS	6.4	-	1034	9	114.889	G3	2011-05-23	PELLETS	7.4	-	1211	10	121.1	G4	2011-05-23	PELLETS	7.5	-	1228	10	122.8	G5	2011-05-23	PELLETS	7.3	-	1193	10	119.3	G6	2011-05-23	PELLETS	7.1	-	1146	10	114.6	G7	2011-05-23
G1	2011-05-24	PELLETS	4.2	-	674	6	112.333	G2	2011-05-24	PELLETS	6.4	-	1034	9	114.889	G3	2011-05-24	PELLETS	7.4	-	1211	10	121.1	G4	2011-05-24	PELLETS	7.5	-	1228	10	122.8	G5	2011-05-24	PELLETS	7.3	-	1193	10	119.3	G6	2011-05-24	PELLETS	7.1	-	1146	10	114.6	G7	2011-05-24
G1	2011-05-25	PELLETS	4.2	-	674	6	112.333	G2	2011-05-25	PELLETS	6.4	-	1034	9	114.889	G3	2011-05-25	PELLETS	7.4	-	1211	10	121.1	G4	2011-05-25	PELLETS	7.5	-	1228	10	122.8	G5	2011-05-25	PELLETS	7.3	-	1193	10	119.3	G6	2011-05-25	PELLETS	7.1	-	1146	10	114.6	G7	2011-05-25
G1	2011-05-26	PELLETS	4.2	-	674	6	112.333	G2	2011-05-26	PELLETS	6.4	-	1034	9	114.889	G3	2011-05-26	PELLETS	7.4	-	1211	10	121.1	G4	2011-05-26	PELLETS	7.5	-	1228	10	122.8	G5	2011-05-26	PELLETS	7.3	-	1193	10	119.3	G6	2011-05-26	PELLETS	7.1	-	1146	10	114.6	G7	2011-05-26
G1	2011-05-27	PELLETS	4.2	-	674	6	112.333	G2	2011-05-27	PELLETS	6.4	-	1034	9	114.889	G3	2011-05-27	PELLETS	7.7	-	1264	10	126.4	G4	2011-05-27	PELLETS	7.7	-	1280	10	128	G5	2011-05-27	PELLETS	7.5	-	1241	10	124.1	G6	2011-05-27	PELLETS	7.3	-	1191	10	119.1	G7	2011-05-27
G1	2011-05-28	PELLETS	0	-	674	6	112.333	G2	2011-05-28	PELLETS	0	-	1034	9	114.889	G3	2011-05-28	PELLETS	-	-	1264	10	126.4	G4	2011-05-28	PELLETS	-	-	1280	10	128	G5	2011-05-28	PELLETS	-	-	1241	10	124.1	G6	2011-05-28	PELLETS	-	-	1191	10	119.1	G7	2011-05-28
G1	2011-05-29	PELLETS	4.2	-	674	6	112.333	G2	2011-05-29	PELLETS	6.4	-	1034	9	114.889	G3	2011-05-29	PELLETS	7.7	-	1264	10	126.4	G4	2011-05-29	PELLETS	7.7	-	1280	10	128	G5	2011-05-29	PELLETS	7.5	-	1241	10	124.1	G6	2011-05-29	PELLETS	7.3	-	1191	10	119.1	G7	2011-05-29
G1	2011-05-30	PELLETS	4.2	-	674	6	112.333	G2	2011-05-30	PELLETS	6.4	-	1034	9	114.889	G3	2011-05-30	PELLETS	7.7	-	1264	10	126.4	G4	2011-05-30	PELLETS	7.7	-	1280	10	128	G5	2011-05-30	PELLETS	7.5	-	1241	10	124.1	G6	2011-05-30	PELLETS	7.3	-	1191	10	119.1	G7	2011-05-30
G1	2011-05-31	PELLETS	4.2	-	674	6	112.333	G2	2011-05-31	PELLETS	6.4	-	1034	9	114.889	G3	2011-05-31	PELLETS	7.7	-	1264	10	126.4	G4	2011-05-31	PELLETS	7.7	-	1280	10	128	G5	2011-05-31	PELLETS	7.5	-	1241	10	124.1	G6	2011-05-31	PELLETS	7.3	-	1191	10	119.1	G7	2011-05-31
G1	2011-06-01	PELLETS	4.2	-	674	6	112.333	G2	2011-06-01	PELLETS	6.4	-	1034	9	114.889	G3	2011-06-01	PELLETS	7.7	-	1264	10	126.4	G4	2011-06-01	PELLETS	7.7	-	1280	10	128	G5	2011-06-01	PELLETS	7.5	-	1241	10	124.1	G6	2011-06-01	PELLETS	7.3	-	1191	10	119.1	G7	2011-06-01
G1	2011-06-02	PELLETS	4.2	-	674	6	112.333	G2	2011-06-02	PELLETS	6.4	-	1034	9	114.889	G3	2011-06-02	PELLETS	7.7	-	1264	10	126.4	G4	2011-06-02	PELLETS	7.7	-	1280	10	128	G5	2011-06-02	PELLETS	7.5	-	1241	10	124.1	G6	2011-06-02	PELLETS	7.3	-	1191	10	119.1	G7	2011-06-02
G1	2011-06-03	PELLETS	4.2	-	674	6	112.333	G2	2011-06-03	PELLETS	6.4	-	1034	9	114.889	G3	2011-06-03	PELLETS	7.7	-	1264	10	126.4	G4	2011-06-03	PELLETS	7.7	-	1280	10	128	G5	2011-06-03	PELLETS	7.5	-	1241	10	124.1	G6	2011-06-03	PELLETS	7.3	-	1191	10	119.1	G7	2011-06-03
G1	2011-06-04	PELLETS	0	-	674	6	112.333	G2	2011-06-04	PELLETS	0	-	1034	9	114.889	G3	2011-06-04	PELLETS	-	-	1264	10	126.4	G4	2011-06-04	PELLETS	-	-	1280	10	128	G5	2011-06-04	PELLETS	-	-	1241	10	124.1	G6	2011-06-04	PELLETS	-	-	1191	10	119.1	G7	2011-06-04
G1	2011-06-05	PELLETS	4.2	-	674	6	112.333	G2	2011-06-05	PELLETS	6.4	-	1034	9	114.889	G3	2011-06-05	PELLETS	7.7	-	1264	10	126.4	G4	2011-06-05	PELLETS	7.7	-	1280	10	128	G5	2011-06-05	PELLETS	7.5	-	1241	10	124.1	G6	2011-06-05	PELLETS	7.3	-	1191	10	119.1	G7	2011-06-05
G1	2011-06-06	PELLETS	4.2	-	674	6	112.333	G2	2011-06-06	PELLETS	6.4	-	1034	9	114.889	G3	2011-06-06	PELLETS	7.7	-	1264	10	126.4	G4	2011-06-06	PELLETS	7.7	-	1280	10	128	G5	2011-06-06	PELLETS	7.5	-	1241	10	124.1	G6	2011-06-06	PELLETS	7.3	-	1191	10	119.1	G7	2011-06-06
G1	2011-06-07	PELLETS	4.2	-	674	6	112.333	G2	2011-06-07	PELLETS	6.4	-	1034	9	114.889	G3	2011-06-07	PELLETS	7.7	-	1264	10	126.4	G4	2011-06-07	PELLETS	7.7	-	1280	10	128	G5	2011-06-07	PELLETS	7.5	-	1241	10	124.1	G6	2011-06-07	PELLETS	7.3	-	1191	10	119.1	G7	2011-06-07
G1	2011-06-08	PELLETS	4.2	-	674	6	112.333	G2	2011-06-08	PELLETS	6.4	-	1034	9	114.889	G3	2011-06-08	PELLETS	7.7	-	1264	10	126.4	G4	2011-06-08	PELLETS	7.7	-	1280	10	128	G5	2011-06-08	PELLETS	7.5	-	1241	10	124.1	G6	2011-06-08	PELLETS	7.3	-	1191	10	119.1	G7	2011-06-08
G1	2011-06-09	PELLETS	4.4	-	710	6	118.333	G2	2011-06-09	PELLETS	6.8	-	1114	9	123.778	G3	2011-06-09	PELLETS	8	-	1342	10	134.2	G4	2011-06-09	PELLETS	7.9	-	1322	10	132.2	G5	2011-06-09	PELLETS	7.8	-	1298	10	129.8	G6	2011-06-09	PELLETS	7.5	-	1229	10	122.9	G7	2011-06-09
G1	2011-06-10	PELLETS	4.4	-	710	6	118.333	G2	2011-06-10	PELLETS	6.8	-	1114	9	123.778	G3	2011-06-10	PELLETS	8	-	1342	10	134.2	G4	2011-06-10	PELLETS	7.9	-	1322	10	132.2	G5	2011-06-10	PELLETS	7.8	-	1298	10	129.8	G6	2011-06-10	PELLETS	7.5	-	1229	10	122.9	G7	2011-06-10
G1	2011-06-11	PELLETS	0	-	710	6	118.333	G2	2011-06-11	PELLETS	0	-	1114	9	123.778	G3	2011-06-11	PELLETS	-	-	1342	10	134.2	G4	2011-06-11	PELLETS	-	-	1322	10	132.2	G5	2011-06-11	PELLETS	-	-	1298	10	129.8	G6	2011-06-11	PELLETS	-	-	1229	10	122.9	G7	2011-06-11
G1	2011-06-12	PELLETS	4.4	-	710	6	118.333	G2	2011-06-12	PELLETS	6.8	-	1114	9	123.778	G3	2011-06-12	PELLETS	8	-	1342	10	134.2	G4	2011-06-12	PELLETS	7.9	-	1322	10	132.2	G5	2011-06-12	PELLETS	7.8	-	1298	10	129.8	G6	2011-06-12	PELLETS	7.5	-	1229	10	122.9	G7	2011-06-12
G1	2011-06-13	PELLETS	4.4	-	710	6	118.333	G2	2011-06-13	PELLETS	6.8	-	1114	9	123.778	G3	2011-06-13	PELLETS	8	-	1342	10	134.2	G4	2011-06-13	PELLETS	7.9	-	1322	10	132.2	G5	2011-06-13	PELLETS	7.8	-	1298	10	129.8	G6	2011-06-13	PELLETS	7.5	-	1229	10	122.9	G7	2011-06-13
G1	2011-06-14	PELLETS	4.4	-	710	6	118.333	G2	2011-06-14	PELLETS	6.8	-	1114	9	123.778	G3	2011-06-14	PELLETS	8	-	1342	10	134.2	G4	2011-06-14	PELLETS	7.9	-	1322	10	132.2	G5	2011-06-14	PELLETS	7.8	-	1298	10	129.8	G6	2011-06-14	PELLETS	7.5	-	1229	10	122.9	G7	2011-06-14
G1	2011-06-15	PELLETS	4.4	-	710	6	118.333	G2	2011-06-15	PELLETS	6.8	-	1114	9	123.778	G3	2011-06-15	PELLETS	8	-	1342	10	134.2	G4	2011-06-15	PELLETS	7.9	-	1322	10	132.2	G5	2011-06-15	PELLETS	7.8	-	1298	10	129.8	G6	2011-06-15	PELLETS	7.5	-	1229	10	122.9	G7	2011-06-15
G1	2011-06-16	PELLETS	4.4	-	710	6	118.333	G2	2011-06-16	PELLETS	6.8	-	1114	9	123.778	G3	2011-06-16	PELLETS	8	-	1342	10	134.2	G4	2011-06-16	PELLETS	7.9	-	1322	10	132.2	G5	2011-06-16	PELLETS	7.8	-	1298	10	129.8	G6	2011-06-16	PELLETS	7.5	-	1229	10	122.9	G7	2011-06-16
G1	2011-06-17	PELLETS	4.4	-	710	6	118.333	G2	2011-06-17	PELLETS	6.8	-	1114	9	123.778	G3	2011-06-17	PELLETS	8	-	1342	10	134.2	G4	2011-06-17	PELLETS	7.9	-	1322	10	132.2	G5	2011-06-17	PELLETS	7.8	-	1298	10	129.8	G6	2011-06-17	PELLETS	7.5	-	1229	10	122.9	G7	2011-06-17
G1	2011-06-18	PELLETS	0	-	710	6	118.333	G2	2011-06-18	PELLETS	0	-	1114	9	123.778	G3	2011-06-18	PELLETS	-	-	1342	10	134.2	G4	2011-06-18	PELLETS	-	-	1322	10	132.2	G5	2011-06-18	PELLETS	-	-	1298	10	129.8	G6	2011-06-18	PELLETS	-	-	1229	10	122.9	G7	2011-06-18
G1	2011-06-19	PELLETS	4.4	-	710	6	118.333	G2	2011-06-19	PELLETS	6.8	-	1114	9	123.778	G3	2011-06-19	PELLETS	8	-	1342	10	134.2	G4	2011-06-19	PELLETS	7.9	-	1322	10	132.2	G5	2011-06-19	PELLETS	7.8	-	1298	10	129.8	G6	2011-06-19	PELLETS	7.5	-	1229	10	122.9	G7	2011-06-19
G1	2011-06-20	PELLETS	4.4	-	710	6	118.333	G2	2011-06-20	PELLETS	6.8	-	1114	9	123.778	G3	2011-06-20	PELLETS	8	-	1342	10	134.2	G4	2011-06-20	PELLETS	7.9	-	1322	10	132.2	G5	2011-06-20	PELLETS	7.8	-	1298	10	129.8	G6	2011-06-20	PELLETS	7.5	-	1229	10	122.9	G7	2011-06-20
G1	2011-06-21	PELLETS	4.4	-	710	6	118.333	G2	2011-06-21	PELLETS	6.8	-	1114	9	123.778	G3	2011-06-21	PELLETS	8	-	1342	10	134.2	G4	2011-06-21	PELLETS	7.9	-	1322	10	132.2	G5	2011-06-21	PELLETS	7.8	-	1298	10	129.8	G6	2011-06-21	PELLETS	7.5	-	1229	10	122.9	G7	2011-06-21
G1	2011-06-22	PELLETS	4.4	-	710	6	118.333	G2	2011-06-22	PELLETS	6.8	-	1114	9	123.778	G3	2011-06-22	PELLETS	8	-	1342	10	134.2	G4	2011-06-22	PELLETS	7.9	-	1322	10	132.2	G5	2011-06-22	PELLETS	7.8	-	1298	10	129.8	G6	2011-06-22	PELLETS	7.5	-	1229	10	122.9	G7	2011-06-22
G1	2011-06-23	PELLETS	4.4	-	710	6	118.333	G2	2011-06-23	PELLETS	6.8	-	1114	9	123.778	G3	2011-06-23	PELLETS	8	-	1342	10	134.2	G4	2011-06-23	PELLETS	7.9	-	1322	10	132.2	G5	2011-06-23	PELLETS	7.8	-	1298	10	129.8	G6	2011-06-23	PELLETS	7.5	-	1229	10	122.9	G7	2011-06-23
G1	2011-06-24	PELLETS	4.5	-	741	6	123.5	G2	2011-06-24	PELLETS	7.1	-	1176	9	130.667	G3	2011-06-24	PELLETS	8.3	-	1398	10	139.8	G4	2011-06-24	PELLETS	8.3	-	1397	10	139.7	G5	2011-06-24	PELLETS	7.9	-	1331	10	133.1	G6	2011-06-24	PELLETS	7.8	-	1298	10	129.8	G7	2011-06-24
G1	2011-06-25	PELLETS	0	-	741	6	123.5	G2	2011-06-25	PELLETS	0	-	1176	9	130.667	G3	2011-06-25	PELLETS	-	-	1398	10	139.8	G4	2011-06-25	PELLETS	-	-	1397	10	139.7	G5	2011-06-25	PELLETS	-	-	1331	10	133.1	G6	2011-06-25	PELLETS	-	-	1298	10	129.8	G7	2011-06-25
G1	2011-06-26	PELLETS	4.5	-	741	6	123.5	G2	2011-06-26	PELLETS	7.1	-	1176	9	130.667	G3	2011-06-26	PELLETS	8.3	-	1398	10	139.8	G4	2011-06-26	PELLETS	8.3	-	1397	10	139.7	G5	2011-06-26	PELLETS	7.9	-	1331	10	133.1	G6	2011-06-26	PELLETS	7.8	-	1298	10	129.8	G7	2011-06-26
G1	2011-06-27	PELLETS	4.5	-	741	6	123.5	G2	2011-06-27	PELLETS	7.1	-	1176	9	130.667	G3	2011-06-27	PELLETS	8.3	-	1398	10	139.8	G4	2011-06-27	PELLETS	8.3	-	1397	10	139.7	G5	2011-06-27	PELLETS	7.9	-	1331	10	133.1	G6	2011-06-27	PELLETS	7.8	-	1298	10	129.8	G7	2011-06-27
G1	2011-06-28	PELLETS	0	-	741	6	123.5	G2	2011-06-28	PELLETS	0	-	1176	9	130.667	G3	2011-06-28	PELLETS (-1 GK; 92g)	-	-	1306	9	145.111	G4	2011-06-28	PELLETS	-	-	1397	10	139.7	G5	2011-06-28	PELLETS	-	-	1331	10	133.1	G6	2011-06-28	PELLETS	-	-	1298	10	129.8	G7	2011-06-28
G1	2011-06-29	PELLETS	4.5	-	741	6	123.5	G2	2011-06-29	PELLETS	7.1	-	1176	9	130.667	G3	2011-06-29	PELLETS	8.3	-	1306	9	145.111	G4	2011-06-29	PELLETS	8.3	-	1397	10	139.7	G5	2011-06-29	PELLETS	7.9	-	1331	10	133.1	G6	2011-06-29	PELLETS	7.8	-	1298	10	129.8	G7	2011-06-29
G1	2011-06-30	PELLETS	4.5	-	741	6	123.5	G2	2011-06-30	PELLETS	7.1	-	1176	9	130.667	G3	2011-06-30	PELLETS	8.3	-	1306	9	145.111	G4	2011-06-30	PELLETS	8.3	-	1397	10	139.7	G5	2011-06-30	PELLETS	7.9	-	1331	10	133.1	G6	2011-06-30	PELLETS	7.8	-	1298	10	129.8	G7	2011-06-30
G1	2011-07-01	PELLETS	4.5	-	741	6	123.5	G2	2011-07-01	PELLETS	7.1	-	1176	9	130.667	G3	2011-07-01	PELLETS	8.3	-	1306	9	145.111	G4	2011-07-01	PELLETS	8.3	-	1397	10	139.7	G5	2011-07-01	PELLETS	7.9	-	1331	10	133.1	G6	2011-07-01	PELLETS	7.8	-	1298	10	129.8	G7	2011-07-01
G1	2011-07-02	PELLETS	0	-	741	6	123.5	G2	2011-07-02	PELLETS	0	-	1176	9	130.667	G3	2011-07-02	PELLETS	-	-	1306	9	145.111	G4	2011-07-02	PELLETS	-	-	1397	10	139.7	G5	2011-07-02	PELLETS	-	-	1331	10	133.1	G6	2011-07-02	PELLETS	-	-	1298	10	129.8	G7	2011-07-02
G1	2011-07-03	PELLETS	4.5	-	741	6	123.5	G2	2011-07-03	PELLETS	7.1	-	1176	9	130.667	G3	2011-07-03	PELLETS	8.3	-	1306	9	145.111	G4	2011-07-03	PELLETS	8.3	-	1397	10	139.7	G5	2011-07-03	PELLETS	7.9	-	1331	10	133.1	G6	2011-07-03	PELLETS	7.8	-	1298	10	129.8	G7	2011-07-03
G1	2011-07-04	PELLETS	4.5	-	741	6	123.5	G2	2011-07-04	PELLETS	7.1	-	1176	9	130.667	G3	2011-07-04	PELLETS	8.3	-	1306	9	145.111	G4	2011-07-04	PELLETS	8.3	-	1397	10	139.7	G5	2011-07-04	PELLETS	7.9	-	1331	10	133.1	G6	2011-07-04	PELLETS	7.8	-	1298	10	129.8	G7	2011-07-04
G1	2011-07-05	PELLETS	0	-	741	6	123.5	G2	2011-07-05	PELLETS	0	-	1176	9	130.667	G3	2011-07-05	PELLETS	-	-	1306	9	145.111	G4	2011-07-05	PELLETS	-	-	1397	10	139.7	G5	2011-07-05	PELLETS	-	-	1331	10	133.1	G6	2011-07-05	PELLETS	-	-	1298	10	129.8	G7	2011-07-05
G1	2011-07-06	PELLETS	4.5	-	741	6	123.5	G2	2011-07-06	PELLETS	7.1	-	1176	9	130.667	G3	2011-07-06	PELLETS	8.3	-	1306	9	145.111	G4	2011-07-06	PELLETS	8.3	-	1397	10	139.7	G5	2011-07-06	PELLETS	7.9	-	1331	10	133.1	G6	2011-07-06	PELLETS	7.8	-	1298	10	129.8	G7	2011-07-06
G1	2011-07-07	PELLETS	4.5	-	741	6	123.5	G2	2011-07-07	PELLETS	7.1	-	1176	9	130.667	G3	2011-07-07	PELLETS	8.3	-	1306	9	145.111	G4	2011-07-07	PELLETS	8.3	-	1397	10	139.7	G5	2011-07-07	PELLETS	7.9	-	1331	10	133.1	G6	2011-07-07	PELLETS	7.8	-	1298	10	129.8	G7	2011-07-07
G1	2011-07-08	PELLETS	0	-	741	6	123.5	G2	2011-07-08	PELLETS	0	-	1176	9	130.667	G3	2011-07-08	PELLETS (-1 GK; 98g)	-	-	1208	8	151	G4	2011-07-08	PELLETS	-	-	1397	10	139.7	G5	2011-07-08	PELLETS	-	-	1331	10	133.1	G6	2011-07-08	PELLETS	-	-	1298	10	129.8	G7	2011-07-08
G1	2011-07-09	PELLETS	0	-	741	6	123.5	G2	2011-07-09	PELLETS	0	-	1176	9	130.667	G3	2011-07-09	PELLETS	-	-	1208	8	151	G4	2011-07-09	PELLETS	-	-	1397	10	139.7	G5	2011-07-09	PELLETS	-	-	1331	10	133.1	G6	2011-07-09	PELLETS	-	-	1298	10	129.8	G7	2011-07-09
G1	2011-07-10	PELLETS	4.5	-	741	6	123.5	G2	2011-07-10	PELLETS	7.1	-	1193	9	132.556	G3	2011-07-10	PELLETS	7	-	1205	8	150.625	G4	2011-07-10	PELLETS	8.4	-	1410	10	141	G5	2011-07-10	PELLETS	8.1	-	1355	10	135.5	G6	2011-07-10	PELLETS	7.8	-	1294	10	129.4	G7	2011-07-10
G1	2011-07-11	PELLETS	4.5	-	741	6	123.5	G2	2011-07-11	PELLETS	7.1	-	1193	9	132.556	G3	2011-07-11	PELLETS	7	-	1205	8	150.625	G4	2011-07-11	PELLETS	8.4	-	1410	10	141	G5	2011-07-11	PELLETS	8.1	-	1355	10	135.5	G6	2011-07-11	PELLETS	7.8	-	1294	10	129.4	G7	2011-07-11
G1	2011-07-12	PELLETS	4.5	-	741	6	123.5	G2	2011-07-12	PELLETS	7.1	-	1193	9	132.556	G3	2011-07-12	PELLETS	7	-	1205	8	150.625	G4	2011-07-12	PELLETS	8.4	-	1410	10	141	G5	2011-07-12	PELLETS	8.1	-	1355	10	135.5	G6	2011-07-12	PELLETS	7.8	-	1294	10	129.4	G7	2011-07-12
G1	2011-07-13	PELLETS	0	-	741	6	123.5	G2	2011-07-13	PELLETS	0	-	1193	9	132.556	G3	2011-07-13	PELLETS	-	-	1205	8	150.625	G4	2011-07-13	PELLETS	-	-	1410	10	141	G5	2011-07-13	PELLETS	-	-	1355	10	135.5	G6	2011-07-13	PELLETS	-	-	1294	10	129.4	G7	2011-07-13
G1	2011-07-14	PELLETS	0	-	741	6	123.5	G2	2011-07-14	PELLETS	0	-	1193	9	132.556	G3	2011-07-14	PELLETS	-	-	1205	8	150.625	G4	2011-07-14	PELLETS	-	-	1410	10	141	G5	2011-07-14	PELLETS	-	-	1355	10	135.5	G6	2011-07-14	PELLETS	-	-	1294	10	129.4	G7	2011-07-14
G1	2011-07-15	PELLETS	4.5	-	741	6	123.5	G2	2011-07-15	PELLETS	7.1	-	1193	9	132.556	G3	2011-07-15	PELLETS (-1 GK; 140g)	7	-	1065	7	152.143	G4	2011-07-15	PELLETS	8.4	-	1410	10	141	G5	2011-07-15	PELLETS	8.1	-	1355	10	135.5	G6	2011-07-15	PELLETS	7.8	-	1294	10	129.4	G7	2011-07-15
G1	2011-07-16	PELLETS	0	-	741	6	123.5	G2	2011-07-16	PELLETS	0	-	1193	9	132.556	G3	2011-07-16	PELLETS	-	-	1065	7	152.143	G4	2011-07-16	PELLETS	-	-	1410	10	141	G5	2011-07-16	PELLETS	-	-	1355	10	135.5	G6	2011-07-16	PELLETS	-	-	1294	10	129.4	G7	2011-07-16
G1	2011-07-17	PELLETS	4.5	-	741	6	123.5	G2	2011-07-17	PELLETS	7.1	-	1193	9	132.556	G3	2011-07-17	PELLETS	7	-	1065	7	152.143	G4	2011-07-17	PELLETS	8.4	-	1410	10	141	G5	2011-07-17	PELLETS	8.1	-	1355	10	135.5	G6	2011-07-17	PELLETS	7.8	-	1294	10	129.4	G7	2011-07-17
G1	2011-07-18	PELLETS	4.5	-	741	6	123.5	G2	2011-07-18	PELLETS	7.1	-	1193	9	132.556	G3	2011-07-18	PELLETS	7	-	1065	7	152.143	G4	2011-07-18	PELLETS	8.4	-	1410	10	141	G5	2011-07-18	PELLETS	8.1	-	1355	10	135.5	G6	2011-07-18	PELLETS	7.8	-	1294	10	129.4	G7	2011-07-18
G1	2011-07-19	PELLETS	4.5	-	741	6	123.5	G2	2011-07-19	PELLETS	7.1	-	1193	9	132.556	G3	2011-07-19	PELLETS	7	-	1065	7	152.143	G4	2011-07-19	PELLETS	8.4	-	1410	10	141	G5	2011-07-19	PELLETS	8.1	-	1355	10	135.5	G6	2011-07-19	PELLETS	7.8	-	1294	10	129.4	G7	2011-07-19
G1	2011-07-20	PELLETS	4.5	-	762	6	127	G2	2011-07-20	PELLETS	7.1	-	1193	9	132.556	G3	2011-07-20	PELLETS	7	-	1065	7	152.143	G4	2011-07-20	PELLETS	8.4	-	1410	10	141	G5	2011-07-20	PELLETS	8.1	-	1355	10	135.5	G6	2011-07-20	PELLETS	7.8	-	1294	10	129.4	G7	2011-07-20
G1	2011-07-21	PELLETS	4.5	-	762	6	127	G2	2011-07-21	PELLETS	7.1	-	1193	9	132.556	G3	2011-07-21	PELLETS	7	-	1065	7	152.143	G4	2011-07-21	PELLETS	8.4	-	1410	10	141	G5	2011-07-21	PELLETS	8.1	-	1355	10	135.5	G6	2011-07-21	PELLETS	7.8	-	1294	10	129.4	G7	2011-07-21
G1	2011-07-22	PELLETS	4.5	-	762	6	127	G2	2011-07-22	PELLETS	7.3	-	1227	9	136.333	G3	2011-07-22	PELLETS	6.2	-	1065	7	152.143	G4	2011-07-22	PELLETS	8.6	-	1464	10	146.4	G5	2011-07-22	PELLETS	8.1	-	1363	10	136.3	G6	2011-07-22	PELLETS	8	-	1327	10	132.7	G7	2011-07-22
G1	2011-07-23	PELLETS	0	-	762	6	127	G2	2011-07-23	PELLETS	0	-	1227	9	136.333	G3	2011-07-23	PELLETS	-	-	1065	6	177.5	G4	2011-07-23	PELLETS	-	-	1464	10	146.4	G5	2011-07-23	PELLETS	-	-	1363	10	136.3	G6	2011-07-23	PELLETS	-	-	1327	10	132.7	G7	2011-07-23
G1	2011-07-24	PELLETS	4.5	-	762	6	127	G2	2011-07-24	PELLETS	7.3	-	1227	9	136.333	G3	2011-07-24	PELLETS (-1 GK; 190g)	6.2	-	875	6	145.833	G4	2011-07-24	PELLETS	8.6	-	1464	10	146.4	G5	2011-07-24	PELLETS	8.1	-	1363	10	136.3	G6	2011-07-24	PELLETS	8	-	1327	10	132.7	G7	2011-07-24
G1	2011-07-25	PELLETS	4.6	-	762	6	127	G2	2011-07-25	PELLETS	7.3	-	1227	9	136.333	G3	2011-07-25	PELLETS	5.1	-	875	6	145.833	G4	2011-07-25	PELLETS	8.6	-	1464	10	146.4	G5	2011-07-25	PELLETS	8.1	-	1355	10	135.5	G6	2011-07-25	PELLETS	8	-	1327	10	132.7	G7	2011-07-25
G1	2011-07-26	PELLETS	4.6	-	762	6	127	G2	2011-07-26	PELLETS	7.3	-	1227	9	136.333	G3	2011-07-26	PELLETS	5.1	-	875	6	145.833	G4	2011-07-26	PELLETS	8.6	-	1464	10	146.4	G5	2011-07-26	PELLETS	8.1	-	1355	10	135.5	G6	2011-07-26	PELLETS	8	-	1327	10	132.7	G7	2011-07-26
G1	2011-07-27	PELLETS	0	-	762	6	127	G2	2011-07-27	PELLETS	0	-	1227	9	136.333	G3	2011-07-27	PELLETS	-	-	875	6	145.833	G4	2011-07-27	PELLETS	-	-	1464	10	146.4	G5	2011-07-27	PELLETS	-	-	1355	10	135.5	G6	2011-07-27	PELLETS	-	-	1327	10	132.7	G7	2011-07-27
G1	2011-07-28	PELLETS	4.6	-	762	6	127	G2	2011-07-28	PELLETS	7.3	-	1227	9	136.333	G3	2011-07-28	PELLETS	5.1	-	875	6	145.833	G4	2011-07-28	PELLETS	8.6	-	1464	10	146.4	G5	2011-07-28	PELLETS	8.1	-	1355	10	135.5	G6	2011-07-28	PELLETS	8	-	1327	10	132.7	G7	2011-07-28
G1	2011-07-29	PELLETS	4.6	-	762	6	127	G2	2011-07-29	PELLETS	7.3	-	1227	9	136.333	G3	2011-07-29	PELLETS	5.1	-	875	6	145.833	G4	2011-07-29	PELLETS	8.6	-	1464	10	146.4	G5	2011-07-29	PELLETS	8.1	-	1355	10	135.5	G6	2011-07-29	PELLETS	8	-	1327	10	132.7	G7	2011-07-29
G1	2011-07-30	PELLETS	0	-	762	6	127	G2	2011-07-30	PELLETS	0	-	1227	9	136.333	G3	2011-07-30	PELLETS	-	-	875	6	145.833	G4	2011-07-30	PELLETS	-	-	1464	10	146.4	G5	2011-07-30	PELLETS	-	-	1355	10	135.5	G6	2011-07-30	PELLETS	-	-	1327	10	132.7	G7	2011-07-30
G1	2011-07-31	PELLETS	4.6	-	762	6	127	G2	2011-07-31	PELLETS	7.3	-	1227	9	136.333	G3	2011-07-31	PELLETS	5.1	-	875	6	145.833	G4	2011-07-31	PELLETS	8.6	-	1464	10	146.4	G5	2011-07-31	PELLETS	8.1	-	1355	10	135.5	G6	2011-07-31	PELLETS	8	-	1327	10	132.7	G7	2011-07-31
G1	2011-08-01	PELLETS	4.6	-	762	6	127	G2	2011-08-01	PELLETS	7.3	-	1227	9	136.333	G3	2011-08-01	PELLETS	5.1	-	875	6	145.833	G4	2011-08-01	PELLETS	8.6	-	1464	10	146.4	G5	2011-08-01	PELLETS	8.1	-	1355	10	135.5	G6	2011-08-01	PELLETS	8	-	1327	10	132.7	G7	2011-08-01
G1	2011-08-02	PELLETS	0	-	762	6	127	G2	2011-08-02	PELLETS	0	-	1227	9	136.333	G3	2011-08-02	PELLETS	-	-	875	6	145.833	G4	2011-08-02	PELLETS	-	-	1464	10	146.4	G5	2011-08-02	PELLETS	-	-	1355	10	135.5	G6	2011-08-02	PELLETS	-	-	1327	10	132.7	G7	2011-08-02
G1	2011-08-03	PELLETS	4.6	-	762	6	127	G2	2011-08-03	PELLETS	7.3	-	1227	9	136.333	G3	2011-08-03	PELLETS	5.1	-	875	6	145.833	G4	2011-08-03	PELLETS	8.6	-	1464	10	146.4	G5	2011-08-03	PELLETS	8.1	-	1355	10	135.5	G6	2011-08-03	PELLETS	8	-	1327	10	132.7	G7	2011-08-03
G1	2011-08-04	PELLETS	4.6	-	762	6	127	G2	2011-08-04	PELLETS	7.3	-	1227	9	136.333	G3	2011-08-04	PELLETS	5.1	-	875	6	145.833	G4	2011-08-04	PELLETS	8.6	-	1464	10	146.4	G5	2011-08-04	PELLETS	8.1	-	1355	10	135.5	G6	2011-08-04	PELLETS	8	-	1327	10	132.7	G7	2011-08-04
G1	2011-08-05	PELLETS	4.6	-	775	6	129.167	G2	2011-08-05	PELLETS	7.4	-	1246	9	138.444	G3	2011-08-05	PELLETS	5.2	-	891	6	148.5	G4	2011-08-05	PELLETS	8.6	-	1470	10	147	G5	2011-08-05	PELLETS	8.2	-	1383	10	138.3	G6	2011-08-05	PELLETS	8	-	1336	10	133.6	G7	2011-08-05
G1	2011-08-06	PELLETS	0	-	775	6	129.167	G2	2011-08-06	PELLETS	0	-	1246	9	138.444	G3	2011-08-06	PELLETS	-	-	891	6	148.5	G4	2011-08-06	PELLETS	8.6	-	1470	10	147	G5	2011-08-06	PELLETS	-	-	1383	10	138.3	G6	2011-08-06	PELLETS	-	-	1336	10	133.6	G7	2011-08-06
G1	2011-08-07	PELLETS	0	-	775	6	129.167	G2	2011-08-07	PELLETS	0	-	1246	9	138.444	G3	2011-08-07	PELLETS	-	-	891	6	148.5	G4	2011-08-07	PELLETS	-	-	1470	10	147	G5	2011-08-07	PELLETS	-	-	1383	10	138.3	G6	2011-08-07	PELLETS	-	-	1336	10	133.6	G7	2011-08-07
G1	2011-08-08	PELLETS	4.7	-	775	6	129.167	G2	2011-08-08	PELLETS	7.4	-	1246	9	138.444	G3	2011-08-08	PELLETS	5.2	-	891	6	148.5	G4	2011-08-08	PELLETS	-	-	1470	10	147	G5	2011-08-08	PELLETS	8.2	-	1383	10	138.3	G6	2011-08-08	PELLETS	8	-	1336	10	133.6	G7	2011-08-08
G1	2011-08-09	PELLETS	4.7	-	775	6	129.167	G2	2011-08-09	PELLETS	7.4	-	1246	9	138.444	G3	2011-08-09	PELLETS	5.2	-	891	6	148.5	G4	2011-08-09	PELLETS	8.6	-	1470	10	147	G5	2011-08-09	PELLETS	8.2	-	1383	10	138.3	G6	2011-08-09	PELLETS	8	-	1336	10	133.6	G7	2011-08-09
G1	2011-08-10	PELLETS	4.7	-	775	6	129.167	G2	2011-08-10	PELLETS	7.4	-	1246	9	138.444	G3	2011-08-10	PELLETS	5.2	-	891	6	148.5	G4	2011-08-10	PELLETS	8.6	-	1470	10	147	G5	2011-08-10	PELLETS	8.2	-	1383	10	138.3	G6	2011-08-10	PELLETS	8	-	1336	10	133.6	G7	2011-08-10
G1	2011-08-11	PELLETS	4.7	-	775	6	129.167	G2	2011-08-11	PELLETS	7.4	-	1246	9	138.444	G3	2011-08-11	PELLETS	5.2	-	891	6	148.5	G4	2011-08-11	PELLETS	8.6	-	1470	10	147	G5	2011-08-11	PELLETS	8.2	-	1383	10	138.3	G6	2011-08-11	PELLETS	8	-	1336	10	133.6	G7	2011-08-11
G1	2011-08-12	PELLETS	4.7	-	775	6	129.167	G2	2011-08-12	PELLETS	7.4	-	1246	9	138.444	G3	2011-08-12	PELLETS	5.2	-	891	6	148.5	G4	2011-08-12	PELLETS	8.6	-	1470	10	147	G5	2011-08-12	PELLETS	8.2	-	1383	10	138.3	G6	2011-08-12	PELLETS	8	-	1336	10	133.6	G7	2011-08-12
G1	2011-08-13	PELLETS	0	-	775	6	129.167	G2	2011-08-13	PELLETS	0	-	1246	9	138.444	G3	2011-08-13	PELLETS	-	-	891	6	148.5	G4	2011-08-13	PELLETS	-	-	1470	10	147	G5	2011-08-13	PELLETS	-	-	1383	10	138.3	G6	2011-08-13	PELLETS	-	-	1336	10	133.6	G7	2011-08-13
G1	2011-08-14	PELLETS	4.7	-	775	6	129.167	G2	2011-08-14	PELLETS	7.4	-	1246	9	138.444	G3	2011-08-14	PELLETS	5.2	-	891	6	148.5	G4	2011-08-14	PELLETS	8.6	-	1470	10	147	G5	2011-08-14	PELLETS	8.2	-	1383	10	138.3	G6	2011-08-14	PELLETS	8	-	1336	10	133.6	G7	2011-08-14
G1	2011-08-15	PELLETS	4.7	-	775	6	129.167	G2	2011-08-15	PELLETS	7.4	-	1246	9	138.444	G3	2011-08-15	PELLETS	5.2	-	891	6	148.5	G4	2011-08-15	PELLETS	8.6	-	1470	10	147	G5	2011-08-15	PELLETS	8.2	-	1383	10	138.3	G6	2011-08-15	PELLETS	8	-	1336	10	133.6	G7	2011-08-15
G1	2011-08-16	PELLETS	4.7	-	775	6	129.167	G2	2011-08-16	PELLETS	7.4	-	1246	9	138.444	G3	2011-08-16	PELLETS	5.2	-	891	6	148.5	G4	2011-08-16	PELLETS	8.6	-	1470	10	147	G5	2011-08-16	PELLETS	8.2	-	1383	10	138.3	G6	2011-08-16	PELLETS	8	-	1336	10	133.6	G7	2011-08-16
G1	2011-08-17	PELLETS	4.7	-	775	6	129.167	G2	2011-08-17	PELLETS	7.4	-	1246	9	138.444	G3	2011-08-17	PELLETS	5.2	-	891	6	148.5	G4	2011-08-17	PELLETS	8.6	-	1470	10	147	G5	2011-08-17	PELLETS	8.2	-	1383	10	138.3	G6	2011-08-17	PELLETS	8	-	1336	10	133.6	G7	2011-08-17
G1	2011-08-18	PELLETS	4.7	-	775	6	129.167	G2	2011-08-18	PELLETS	7.4	-	1246	9	138.444	G3	2011-08-18	PELLETS	5.2	-	891	6	148.5	G4	2011-08-18	PELLETS	8.6	-	1470	10	147	G5	2011-08-18	PELLETS	8.2	-	1383	10	138.3	G6	2011-08-18	PELLETS	8	-	1336	10	133.6	G7	2011-08-18
G1	2011-08-19	PELLETS	4.7	-	779	6	129.833	G2	2011-08-19	PELLETS	7.6	-	1280	9	142.222	G3	2011-08-19	PELLETS	5.3	-	901	6	150.167	G4	2011-08-19	PELLETS	8.8	-	1510	10	151	G5	2011-08-19	PELLETS	8.3	-	1403	10	140.3	G6	2011-08-19	PELLETS	8.2	-	1381	10	138.1	G7	2011-08-19
G1	2011-08-20	PELLETS	0	-	779	6	129.833	G2	2011-08-20	PELLETS	0	-	1280	9	142.222	G3	2011-08-20	PELLETS	-	-	901	6	150.167	G4	2011-08-20	PELLETS	-	-	1510	10	151	G5	2011-08-20	PELLETS	-	-	1403	10	140.3	G6	2011-08-20	PELLETS	-	-	1381	10	138.1	G7	2011-08-20
G1	2011-08-21	PELLETS	4.7	-	779	6	129.833	G2	2011-08-21	PELLETS	7.6	-	1280	9	142.222	G3	2011-08-21	PELLETS	5.3	-	901	6	150.167	G4	2011-08-21	PELLETS	8.8	-	1510	10	151	G5	2011-08-21	PELLETS	8.3	-	1403	10	140.3	G6	2011-08-21	PELLETS	8.2	-	1381	10	138.1	G7	2011-08-21
G1	2011-08-22	PELLETS	4.7	-	779	6	129.833	G2	2011-08-22	PELLETS	7.6	-	1280	9	142.222	G3	2011-08-22	PELLETS	5.3	-	901	6	150.167	G4	2011-08-22	PELLETS	8.8	-	1510	10	151	G5	2011-08-22	PELLETS	8.3	-	1403	10	140.3	G6	2011-08-22	PELLETS	8.2	-	1381	10	138.1	G7	2011-08-22
G1	2011-08-23	PELLETS	4.7	-	779	6	129.833	G2	2011-08-23	PELLETS	7.6	-	1280	9	142.222	G3	2011-08-23	PELLETS	5.3	-	901	6	150.167	G4	2011-08-23	PELLETS	8.8	-	1510	10	151	G5	2011-08-23	PELLETS	8.3	-	1403	10	140.3	G6	2011-08-23	PELLETS	8.2	-	1381	10	138.1	G7	2011-08-23
G1	2011-08-24	PELLETS	4.7	-	779	6	129.833	G2	2011-08-24	PELLETS	7.6	-	1280	9	142.222	G3	2011-08-24	PELLETS	5.3	-	901	6	150.167	G4	2011-08-24	PELLETS	8.8	-	1510	10	151	G5	2011-08-24	PELLETS	8.3	-	1403	10	140.3	G6	2011-08-24	PELLETS	8.2	-	1381	10	138.1	G7	2011-08-24
G1	2011-08-25	PELLETS	4.7	-	779	6	129.833	G2	2011-08-25	PELLETS	7.6	-	1280	9	142.222	G3	2011-08-25	PELLETS	5.3	-	901	6	150.167	G4	2011-08-25	PELLETS	8.8	-	1510	10	151	G5	2011-08-25	PELLETS	8.3	-	1403	10	140.3	G6	2011-08-25	PELLETS	8.2	-	1381	10	138.1	G7	2011-08-25
G1	2011-08-26	PELLETS	4.7	-	779	6	129.833	G2	2011-08-26	PELLETS	7.6	-	1280	9	142.222	G3	2011-08-26	PELLETS	5.3	-	901	6	150.167	G4	2011-08-26	PELLETS	8.8	-	1510	10	151	G5	2011-08-26	PELLETS	8.3	-	1403	10	140.3	G6	2011-08-26	PELLETS	8.2	-	1381	10	138.1	G7	2011-08-26
G1	2011-08-27	PELLETS	0	-	779	6	129.833	G2	2011-08-27	PELLETS	0	-	1280	9	142.222	G3	2011-08-27	PELLETS	-	-	901	6	150.167	G4	2011-08-27	PELLETS	-	-	1510	10	151	G5	2011-08-27	PELLETS	-	-	1403	10	140.3	G6	2011-08-27	PELLETS	-	-	1381	10	138.1	G7	2011-08-27
G1	2011-08-28	PELLETS	4.7	-	779	6	129.833	G2	2011-08-28	PELLETS	7.6	-	1280	9	142.222	G3	2011-08-28	PELLETS	5.3	-	901	6	150.167	G4	2011-08-28	PELLETS	8.8	-	1510	10	151	G5	2011-08-28	PELLETS	8.3	-	1403	10	140.3	G6	2011-08-28	PELLETS	8.2	-	1381	10	138.1	G7	2011-08-28
G1	2011-08-29	PELLETS	4.7	-	779	6	129.833	G2	2011-08-29	PELLETS	7.6	-	1280	9	142.222	G3	2011-08-29	PELLETS	5.3	-	901	6	150.167	G4	2011-08-29	PELLETS	8.8	-	1510	10	151	G5	2011-08-29	PELLETS	8.3	-	1403	10	140.3	G6	2011-08-29	PELLETS	8.2	-	1381	10	138.1	G7	2011-08-29
G1	2011-08-30	PELLETS	4.7	-	779	6	129.833	G2	2011-08-30	PELLETS	7.6	-	1280	9	142.222	G3	2011-08-30	PELLETS	5.3	-	901	6	150.167	G4	2011-08-30	PELLETS	8.8	-	1510	10	151	G5	2011-08-30	PELLETS	8.3	-	1403	10	140.3	G6	2011-08-30	PELLETS	8.2	-	1381	10	138.1	G7	2011-08-30
G1	2011-08-31	PELLETS	4.7	-	779	6	129.833	G2	2011-08-31	PELLETS	7.6	-	1280	9	142.222	G3	2011-08-31	PELLETS	5.3	-	901	6	150.167	G4	2011-08-31	PELLETS	8.8	-	1510	10	151	G5	2011-08-31	PELLETS	8.3	-	1403	10	140.3	G6	2011-08-31	PELLETS	8.2	-	1381	10	138.1	G7	2011-08-31
G1	2011-09-01	PELLETS	4.7	-	779	6	129.833	G2	2011-09-01	PELLETS	7.6	-	1280	9	142.222	G3	2011-09-01	PELLETS	5.3	-	901	6	150.167	G4	2011-09-01	PELLETS	8.8	-	1510	10	151	G5	2011-09-01	PELLETS	8.3	-	1403	10	140.3	G6	2011-09-01	PELLETS	8.2	-	1381	10	138.1	G7	2011-09-01
G1	2011-09-02	PELLETS	4.7	-	784	6	130.667	G2	2011-09-02	PELLETS	7.7	-	1312	9	145.778	G3	2011-09-02	PELLETS	5.4	-	923	6	153.833	G4	2011-09-02	PELLETS	9.2	-	1582	10	158.2	G5	2011-09-02	PELLETS	8.5	-	1446	10	144.6	G6	2011-09-02	PELLETS	8.4	-	1421	10	142.1	G7	2011-09-02
G1	2011-09-03	PELLETS	0	-	784	6	130.667	G2	2011-09-03	PELLETS	0	-	1312	9	145.778	G3	2011-09-03	PELLETS	-	-	923	6	153.833	G4	2011-09-03	PELLETS	-	-	1582	10	158.2	G5	2011-09-03	PELLETS	-	-	1446	10	144.6	G6	2011-09-03	PELLETS	-	-	1421	10	142.1	G7	2011-09-03
G1	2011-09-04	PELLETS	4.7	-	784	6	130.667	G2	2011-09-04	PELLETS	7.7	-	1312	9	145.778	G3	2011-09-04	PELLETS	5.4	-	923	6	153.833	G4	2011-09-04	PELLETS	9.2	-	1582	10	158.2	G5	2011-09-04	PELLETS	8.5	-	1446	10	144.6	G6	2011-09-04	PELLETS	8.4	-	1421	10	142.1	G7	2011-09-04
G1	2011-09-05	PELLETS	4.7	-	784	6	130.667	G2	2011-09-05	PELLETS	7.7	-	1312	9	145.778	G3	2011-09-05	PELLETS	5.4	-	923	6	153.833	G4	2011-09-05	PELLETS	9.2	-	1582	10	158.2	G5	2011-09-05	PELLETS	8.5	-	1446	10	144.6	G6	2011-09-05	PELLETS	8.4	-	1421	10	142.1	G7	2011-09-05
G1	2011-09-06	PELLETS	4.7	-	784	6	130.667	G2	2011-09-06	PELLETS	7.7	-	1312	9	145.778	G3	2011-09-06	PELLETS	5.4	-	923	6	153.833	G4	2011-09-06	PELLETS	9.2	-	1582	10	158.2	G5	2011-09-06	PELLETS	8.5	-	1446	10	144.6	G6	2011-09-06	PELLETS	8.4	-	1421	10	142.1	G7	2011-09-06
G1	2011-09-07	PELLETS	4.7	-	784	6	130.667	G2	2011-09-07	PELLETS	7.7	-	1312	9	145.778	G3	2011-09-07	PELLETS	5.4	-	923	6	153.833	G4	2011-09-07	PELLETS	9.2	-	1582	10	158.2	G5	2011-09-07	PELLETS	8.5	-	1446	10	144.6	G6	2011-09-07	PELLETS	8.4	-	1421	10	142.1	G7	2011-09-07
G1	2011-09-08	PELLETS	4.7	-	784	6	130.667	G2	2011-09-08	PELLETS	7.7	-	1312	9	145.778	G3	2011-09-08	PELLETS	5.4	-	923	6	153.833	G4	2011-09-08	PELLETS	9.2	-	1582	10	158.2	G5	2011-09-08	PELLETS	8.5	-	1446	10	144.6	G6	2011-09-08	PELLETS	8.4	-	1421	10	142.1	G7	2011-09-08
G1	2011-09-09	PELLETS	4.7	-	784	6	130.667	G2	2011-09-09	PELLETS	7.7	-	1312	9	145.778	G3	2011-09-09	PELLETS	5.4	-	923	6	153.833	G4	2011-09-09	PELLETS	9.2	-	1582	10	158.2	G5	2011-09-09	PELLETS	8.5	-	1446	10	144.6	G6	2011-09-09	PELLETS	8.4	-	1421	10	142.1	G7	2011-09-09
G1	2011-09-10	PELLETS	0	-	784	6	130.667	G2	2011-09-10	PELLETS	0	-	1312	9	145.778	G3	2011-09-10	PELLETS	-	-	923	6	153.833	G4	2011-09-10	PELLETS	-	-	1582	10	158.2	G5	2011-09-10	PELLETS	-	-	1446	10	144.6	G6	2011-09-10	PELLETS	-	-	1421	10	142.1	G7	2011-09-10
G1	2011-09-11	PELLETS	4.7	-	784	6	130.667	G2	2011-09-11	PELLETS	7.7	-	1312	9	145.778	G3	2011-09-11	PELLETS	5.4	-	923	6	153.833	G4	2011-09-11	PELLETS	9.2	-	1582	10	158.2	G5	2011-09-11	PELLETS	8.5	-	1446	10	144.6	G6	2011-09-11	PELLETS	8.4	-	1421	10	142.1	G7	2011-09-11
G1	2011-09-12	PELLETS	4.7	-	784	6	130.667	G2	2011-09-12	PELLETS	7.7	-	1312	9	145.778	G3	2011-09-12	PELLETS	5.4	-	923	6	153.833	G4	2011-09-12	PELLETS	9.2	-	1582	10	158.2	G5	2011-09-12	PELLETS	8.5	-	1446	10	144.6	G6	2011-09-12	PELLETS	8.4	-	1421	10	142.1	G7	2011-09-12
G1	2011-09-13	PELLETS	4.7	-	784	6	130.667	G2	2011-09-13	PELLETS	7.7	-	1312	9	145.778	G3	2011-09-13	PELLETS	5.4	-	923	6	153.833	G4	2011-09-13	PELLETS	9.2	-	1582	10	158.2	G5	2011-09-13	PELLETS	8.5	-	1446	10	144.6	G6	2011-09-13	PELLETS	8.4	-	1421	10	142.1	G7	2011-09-13
G1	2011-09-14	PELLETS	4.7	-	784	6	130.667	G2	2011-09-14	PELLETS	7.7	-	1312	9	145.778	G3	2011-09-14	PELLETS	5.4	-	923	6	153.833	G4	2011-09-14	PELLETS	9.2	-	1582	10	158.2	G5	2011-09-14	PELLETS	8.5	-	1446	10	144.6	G6	2011-09-14	PELLETS	8.4	-	1421	10	142.1	G7	2011-09-14
G1	2011-09-15	PELLETS	0	-	784	6	130.667	G2	2011-09-15	PELLETS	0	-	1312	9	145.778	G3	2011-09-15	PELLETS	-	-	929	6	154.833	G4	2011-09-15	PELLETS	-	-	1609	10	160.9	G5	2011-09-15	PELLETS	-	-	1446	10	144.6	G6	2011-09-15	PELLETS	-	-	1421	10	142.1	G7	2011-09-15
G1	2011-09-16	PELLETS	4.8	-	793	6	132.167	G2	2011-09-16	PELLETS	7.9	-	1355	9	150.556	G3	2011-09-16	PELLETS	5.4	-	929	6	154.833	G4	2011-09-16	PELLETS	9.3	-	1609	10	160.9	G5	2011-09-16	PELLETS	8.6	-	1470	10	147	G6	2011-09-16	PELLETS	8.6	-	1468	10	146.8	G7	2011-09-16
G1	2011-09-17	PELLETS	0	-	793	6	132.167	G2	2011-09-17	PELLETS	0	-	1355	9	150.556	G3	2011-09-17	PELLETS	-	-	929	6	154.833	G4	2011-09-17	PELLETS	-	-	1609	10	160.9	G5	2011-09-17	PELLETS	-	-	1470	10	147	G6	2011-09-17	PELLETS	-	-	1468	10	146.8	G7	2011-09-17
G1	2011-09-18	PELLETS	4.8	-	793	6	132.167	G2	2011-09-18	PELLETS	7.9	-	1355	9	150.556	G3	2011-09-18	PELLETS	5.4	-	929	6	154.833	G4	2011-09-18	PELLETS	9.3	-	1609	10	160.9	G5	2011-09-18	PELLETS	8.6	-	1470	10	147	G6	2011-09-18	PELLETS	8.6	-	1468	10	146.8	G7	2011-09-18
G1	2011-09-19	PELLETS	0	-	793	6	132.167	G2	2011-09-19	PELLETS (-1 GK; 81g)	0	-	1274	8	159.25	G3	2011-09-19	PELLETS	-	-	929	6	154.833	G4	2011-09-19	PELLETS	-	-	1609	10	160.9	G5	2011-09-19	PELLETS	-	-	1470	10	147	G6	2011-09-19	PELLETS	-	-	1468	10	146.8	G7	2011-09-19
G1	2011-09-20	PELLETS	4.8	-	793	6	132.167	G2	2011-09-20	PELLETS	7.9	-	1274	8	159.25	G3	2011-09-20	PELLETS	5.4	-	929	6	154.833	G4	2011-09-20	PELLETS	9.3	-	1609	10	160.9	G5	2011-09-20	PELLETS (-1 GK; 78g)	8.6	-	1392	9	154.667	G6	2011-09-20	PELLETS	8.6	-	1468	10	146.8	G7	2011-09-20
G1	2011-09-21	PELLETS	0	-	793	6	132.167	G2	2011-09-21	PELLETS	0	-	1274	8	159.25	G3	2011-09-21	PELLETS	-	-	929	6	154.833	G4	2011-09-21	PELLETS	-	-	1609	10	160.9	G5	2011-09-21	PELLETS	-	-	1392	9	154.667	G6	2011-09-21	PELLETS	-	-	1468	10	146.8	G7	2011-09-21
G1	2011-09-22	PELLETS	0	-	793	6	132.167	G2	2011-09-22	PELLETS	0	-	1274	8	159.25	G3	2011-09-22	PELLETS	-	-	929	6	154.833	G4	2011-09-22	PELLETS	-	-	1609	10	160.9	G5	2011-09-22	PELLETS	-	-	1392	9	154.667	G6	2011-09-22	PELLETS	-	-	1468	10	146.8	G7	2011-09-22
G1	2011-09-23	PELLETS (alle Gruppen auf 10 STK ergänzt)	7.5	-	1235	10	123.5	G2	2011-09-23	PELLETS	8.7	-	1491	10	149.1	G3	2011-09-23	PELLETS	8.7	-	1482	10	148.2	G4	2011-09-23	PELLETS	9.1	-	1571	10	157.1	G5	2011-09-23	PELLETS	8.4	-	1426	10	142.6	G6	2011-09-23	PELLETS	8.5	-	1437	10	143.7	G7	2011-09-23
G1	2011-09-24	PELLETS	0	-	1235	10	123.5	G2	2011-09-24	PELLETS	0	-	1491	10	149.1	G3	2011-09-24	PELLETS	-	-	1482	10	148.2	G4	2011-09-24	PELLETS	-	-	1571	10	157.1	G5	2011-09-24	PELLETS	-	-	1426	10	142.6	G6	2011-09-24	PELLETS	-	-	1437	10	143.7	G7	2011-09-24
G1	2011-09-25	PELLETS	7.5	-	1235	10	123.5	G2	2011-09-25	PELLETS	8.7	-	1491	10	149.1	G3	2011-09-25	PELLETS	8.7	-	1482	10	148.2	G4	2011-09-25	PELLETS	9.1	-	1571	10	157.1	G5	2011-09-25	PELLETS	8.4	-	1426	10	142.6	G6	2011-09-25	PELLETS	8.5	-	1437	10	143.7	G7	2011-09-25
G1	2011-09-26	PELLETS	7.5	-	1235	10	123.5	G2	2011-09-26	PELLETS	8.7	-	1491	10	149.1	G3	2011-09-26	PELLETS	8.7	-	1482	10	148.2	G4	2011-09-26	PELLETS	9.1	-	1571	10	157.1	G5	2011-09-26	PELLETS	8.4	-	1426	10	142.6	G6	2011-09-26	PELLETS	8.5	-	1437	10	143.7	G7	2011-09-26
G1	2011-09-27	PELLETS	7.5	-	1235	10	123.5	G2	2011-09-27	PELLETS	8.7	-	1491	10	149.1	G3	2011-09-27	PELLETS	8.7	-	1482	10	148.2	G4	2011-09-27	PELLETS	9.1	-	1571	10	157.1	G5	2011-09-27	PELLETS	8.4	-	1426	10	142.6	G6	2011-09-27	PELLETS	8.5	-	1437	10	143.7	G7	2011-09-27
G1	2011-09-28	PELLETS	7.5	-	1235	10	123.5	G2	2011-09-28	PELLETS	8.7	-	1491	10	149.1	G3	2011-09-28	PELLETS	8.7	-	1482	10	148.2	G4	2011-09-28	PELLETS	9.1	-	1571	10	157.1	G5	2011-09-28	PELLETS	8.4	-	1426	10	142.6	G6	2011-09-28	PELLETS	8.5	-	1437	10	143.7	G7	2011-09-28
G1	2011-09-29	PELLETS	7.5	-	1235	10	123.5	G2	2011-09-29	PELLETS	8.7	-	1491	10	149.1	G3	2011-09-29	PELLETS	8.7	-	1482	10	148.2	G4	2011-09-29	PELLETS	9.1	-	1571	10	157.1	G5	2011-09-29	PELLETS	8.4	-	1426	10	142.6	G6	2011-09-29	PELLETS	8.5	-	1437	10	143.7	G7	2011-09-29
G1	2011-09-30	PELLETS	7.5	-	1235	10	123.5	G2	2011-09-30	PELLETS	8.7	-	1491	10	149.1	G3	2011-09-30	PELLETS	8.7	-	1482	10	148.2	G4	2011-09-30	PELLETS	9.1	-	1571	10	157.1	G5	2011-09-30	PELLETS	8.4	-	1426	10	142.6	G6	2011-09-30	PELLETS	8.5	-	1437	10	143.7	G7	2011-09-30
G1	2011-10-01	PELLETS	0	-	1235	10	123.5	G2	2011-10-01	PELLETS	0	-	1491	10	149.1	G3	2011-10-01	PELLETS	-	-	1482	10	148.2	G4	2011-10-01	PELLETS	-	-	1571	10	157.1	G5	2011-10-01	PELLETS	-	-	1426	10	142.6	G6	2011-10-01	PELLETS	-	-	1437	10	143.7	G7	2011-10-01
G1	2011-10-02	PELLETS	0	-	1235	10	123.5	G2	2011-10-02	PELLETS	0	-	1491	10	149.1	G3	2011-10-02	PELLETS	-	-	1482	10	148.2	G4	2011-10-02	PELLETS	-	-	1571	10	157.1	G5	2011-10-02	PELLETS	-	-	1426	10	142.6	G6	2011-10-02	PELLETS	-	-	1437	10	143.7	G7	2011-10-02
G1	2011-10-03	PELLETS	0	-	1235	10	123.5	G2	2011-10-03	PELLETS	0	-	1491	10	149.1	G3	2011-10-03	PELLETS	-	-	1482	10	148.2	G4	2011-10-03	PELLETS	-	-	1571	10	157.1	G5	2011-10-03	PELLETS	-	-	1426	10	142.6	G6	2011-10-03	PELLETS	-	-	1437	10	143.7	G7	2011-10-03
G1	2011-10-04	PELLETS	7.2	-	1167	10	116.7	G2	2011-10-04	PELLETS	8.8	-	1503	10	150.3	G3	2011-10-04	PELLETS	8.6	-	1462	10	146.2	G4	2011-10-04	PELLETS	9.1	-	1577	10	157.7	G5	2011-10-04	PELLETS	8.4	-	1424	10	142.4	G6	2011-10-04	PELLETS	8.1	-	1365	10	136.5	G7	2011-10-04
G1	2011-10-05	PELLETS	7.2	-	1167	10	116.7	G2	2011-10-05	PELLETS	8.8	-	1503	10	150.3	G3	2011-10-05	PELLETS	8.6	-	1462	10	146.2	G4	2011-10-05	PELLETS	9.1	-	1577	10	157.7	G5	2011-10-05	PELLETS	8.4	-	1424	10	142.4	G6	2011-10-05	PELLETS	8.1	-	1365	10	136.5	G7	2011-10-05
G1	2011-10-06	PELLETS	7.2	-	1167	10	116.7	G2	2011-10-06	PELLETS	8.8	-	1503	10	150.3	G3	2011-10-06	PELLETS	8.6	-	1462	10	146.2	G4	2011-10-06	PELLETS	9.1	-	1577	10	157.7	G5	2011-10-06	PELLETS	8.4	-	1424	10	142.4	G6	2011-10-06	PELLETS	8.1	-	1365	10	136.5	G7	2011-10-06
G1	2011-10-07	PELLETS	7.2	-	1167	10	116.7	G2	2011-10-07	PELLETS	8.8	-	1503	10	150.3	G3	2011-10-07	PELLETS	8.6	-	1462	10	146.2	G4	2011-10-07	PELLETS	9.1	-	1577	10	157.7	G5	2011-10-07	PELLETS	8.4	-	1424	10	142.4	G6	2011-10-07	PELLETS	8.1	-	1365	10	136.5	G7	2011-10-07
G1	2011-10-08	PELLETS	0	-	1167	10	116.7	G2	2011-10-08	PELLETS	0	-	1503	10	150.3	G3	2011-10-08	PELLETS	-	-	1462	10	146.2	G4	2011-10-08	PELLETS	-	-	1577	10	157.7	G5	2011-10-08	PELLETS	-	-	1424	10	142.4	G6	2011-10-08	PELLETS	-	-	1365	10	136.5	G7	2011-10-08
G1	2011-10-09	PELLETS	7.2	-	1167	10	116.7	G2	2011-10-09	PELLETS	8.8	-	1503	10	150.3	G3	2011-10-09	PELLETS	8.6	-	1462	10	146.2	G4	2011-10-09	PELLETS	9.1	-	1577	10	157.7	G5	2011-10-09	PELLETS	8.4	-	1424	10	142.4	G6	2011-10-09	PELLETS	8.1	-	1365	10	136.5	G7	2011-10-09
G1	2011-10-10	PELLETS	7.2	-	1167	10	116.7	G2	2011-10-10	PELLETS	8.8	-	1503	10	150.3	G3	2011-10-10	PELLETS	8.6	-	1462	10	146.2	G4	2011-10-10	PELLETS	9.1	-	1577	10	157.7	G5	2011-10-10	PELLETS	8.4	-	1424	10	142.4	G6	2011-10-10	PELLETS	8.1	-	1365	10	136.5	G7	2011-10-10
G1	2011-10-11	PELLETS	7.2	-	1167	10	116.7	G2	2011-10-11	PELLETS	8.8	-	1503	10	150.3	G3	2011-10-11	PELLETS	8.6	-	1462	10	146.2	G4	2011-10-11	PELLETS	9.1	-	1577	10	157.7	G5	2011-10-11	PELLETS	8.4	-	1424	10	142.4	G6	2011-10-11	PELLETS	8.1	-	1365	10	136.5	G7	2011-10-11
G1	2011-10-12	PELLETS	7.2	-	1167	10	116.7	G2	2011-10-12	PELLETS	8.8	-	1503	10	150.3	G3	2011-10-12	PELLETS	8.6	-	1462	10	146.2	G4	2011-10-12	PELLETS	9.1	-	1577	10	157.7	G5	2011-10-12	PELLETS	8.4	-	1424	10	142.4	G6	2011-10-12	PELLETS	8.1	-	1365	10	136.5	G7	2011-10-12
G1	2011-10-13	PELLETS	7.2	-	1167	10	116.7	G2	2011-10-13	PELLETS	8.8	-	1503	10	150.3	G3	2011-10-13	PELLETS	8.6	-	1462	10	146.2	G4	2011-10-13	PELLETS	9.1	-	1577	10	157.7	G5	2011-10-13	PELLETS	8.4	-	1424	10	142.4	G6	2011-10-13	PELLETS	8.1	-	1365	10	136.5	G7	2011-10-13
G1	2011-10-14	PELLETS	7.2	-	1167	10	116.7	G2	2011-10-14	PELLETS	8.8	-	1503	10	150.3	G3	2011-10-14	PELLETS	8.6	-	1462	10	146.2	G4	2011-10-14	PELLETS	9.1	-	1577	10	157.7	G5	2011-10-14	PELLETS	8.4	-	1424	10	142.4	G6	2011-10-14	PELLETS	8.1	-	1365	10	136.5	G7	2011-10-14
G1	2011-10-15	PELLETS	0	-	1167	10	116.7	G2	2011-10-15	PELLETS	0	-	1503	10	150.3	G3	2011-10-15	PELLETS	-	-	1462	10	146.2	G4	2011-10-15	PELLETS	-	-	1577	10	157.7	G5	2011-10-15	PELLETS	-	-	1424	10	142.4	G6	2011-10-15	PELLETS	-	-	1365	10	136.5	G7	2011-10-15
G1	2011-10-16	PELLETS	7.2	-	1167	10	116.7	G2	2011-10-16	PELLETS	8.8	-	1503	10	150.3	G3	2011-10-16	PELLETS	8.6	-	1462	10	146.2	G4	2011-10-16	PELLETS	9.1	-	1577	10	157.7	G5	2011-10-16	PELLETS	8.4	-	1424	10	142.4	G6	2011-10-16	PELLETS	8.1	-	1365	10	136.5	G7	2011-10-16
G1	2011-10-17	PELLETS	0	-	1167	10	116.7	G2	2011-10-17	PELLETS	0	-	1503	10	150.3	G3	2011-10-17	PELLETS	-	-	1462	10	146.2	G4	2011-10-17	PELLETS	-	-	1577	10	157.7	G5	2011-10-17	PELLETS	-	-	1424	10	142.4	G6	2011-10-17	PELLETS	-	-	1365	10	136.5	G7	2011-10-17
G1	2011-10-18	PELLETS	7.6	-	1247	10	124.7	G2	2011-10-18	PELLETS	8.9	-	1517	10	151.7	G3	2011-10-18	PELLETS	8.6	-	1466	10	146.6	G4	2011-10-18	PELLETS	9.3	-	1622	10	162.2	G5	2011-10-18	PELLETS	8.5	-	1445	10	144.5	G6	2011-10-18	PELLETS	8.7	-	1483	10	148.3	G7	2011-10-18
G1	2011-10-19	PELLETS	7.6	-	1247	10	124.7	G2	2011-10-19	PELLETS	8.9	-	1517	10	151.7	G3	2011-10-19	PELLETS	8.6	-	1466	10	146.6	G4	2011-10-19	PELLETS	9.3	-	1622	10	162.2	G5	2011-10-19	PELLETS	8.5	-	1445	10	144.5	G6	2011-10-19	PELLETS	8.7	-	1483	10	148.3	G7	2011-10-19
G1	2011-10-20	PELLETS	7.6	-	1247	10	124.7	G2	2011-10-20	PELLETS	8.9	-	1517	10	151.7	G3	2011-10-20	PELLETS	8.6	-	1466	10	146.6	G4	2011-10-20	PELLETS	9.3	-	1622	10	162.2	G5	2011-10-20	PELLETS	8.5	-	1445	10	144.5	G6	2011-10-20	PELLETS	8.7	-	1483	10	148.3	G7	2011-10-20
G1	2011-10-21	PELLETS	7.6	-	1247	10	124.7	G2	2011-10-21	PELLETS	8.9	-	1517	10	151.7	G3	2011-10-21	PELLETS	8.6	-	1466	10	146.6	G4	2011-10-21	PELLETS	9.3	-	1622	10	162.2	G5	2011-10-21	PELLETS	8.5	-	1445	10	144.5	G6	2011-10-21	PELLETS	8.7	-	1483	10	148.3	G7	2011-10-21
G1	2011-10-22	PELLETS	0	-	1247	10	124.7	G2	2011-10-22	PELLETS	0	-	1517	10	151.7	G3	2011-10-22	PELLETS	-	-	1466	10	146.6	G4	2011-10-22	PELLETS	-	-	1622	10	162.2	G5	2011-10-22	PELLETS	-	-	1445	10	144.5	G6	2011-10-22	PELLETS	-	-	1483	10	148.3	G7	2011-10-22
G1	2011-10-23	PELLETS	7.6	-	1247	10	124.7	G2	2011-10-23	PELLETS	8.9	-	1517	10	151.7	G3	2011-10-23	PELLETS	8.6	-	1466	10	146.6	G4	2011-10-23	PELLETS	9.3	-	1622	10	162.2	G5	2011-10-23	PELLETS	8.5	-	1445	10	144.5	G6	2011-10-23	PELLETS	8.7	-	1483	10	148.3	G7	2011-10-23
G1	2011-10-24	PELLETS	7.6	-	1247	10	124.7	G2	2011-10-24	PELLETS	8.9	-	1517	10	151.7	G3	2011-10-24	PELLETS	8.6	-	1466	10	146.6	G4	2011-10-24	PELLETS	9.3	-	1622	10	162.2	G5	2011-10-24	PELLETS	8.5	-	1445	10	144.5	G6	2011-10-24	PELLETS	8.7	-	1483	10	148.3	G7	2011-10-24
G1	2011-10-25	PELLETS	7.6	-	1247	10	124.7	G2	2011-10-25	PELLETS	8.9	-	1517	10	151.7	G3	2011-10-25	PELLETS	8.6	-	1466	10	146.6	G4	2011-10-25	PELLETS	9.3	-	1622	10	162.2	G5	2011-10-25	PELLETS	8.5	-	1445	10	144.5	G6	2011-10-25	PELLETS	8.7	-	1483	10	148.3	G7	2011-10-25
G1	2011-10-26	PELLETS	7.6	-	1247	10	124.7	G2	2011-10-26	PELLETS	8.9	-	1517	10	151.7	G3	2011-10-26	PELLETS	8.6	-	1466	10	146.6	G4	2011-10-26	PELLETS	9.3	-	1622	10	162.2	G5	2011-10-26	PELLETS	8.5	-	1445	10	144.5	G6	2011-10-26	PELLETS	8.7	-	1483	10	148.3	G7	2011-10-26
G1	2011-10-27	PELLETS	7.6	-	1247	10	124.7	G2	2011-10-27	PELLETS	8.9	-	1517	10	151.7	G3	2011-10-27	PELLETS	8.6	-	1466	10	146.6	G4	2011-10-27	PELLETS	9.3	-	1622	10	162.2	G5	2011-10-27	PELLETS	8.5	-	1445	10	144.5	G6	2011-10-27	PELLETS	8.7	-	1483	10	148.3	G7	2011-10-27
G1	2011-10-28	PELLETS	7.6	-	1247	10	124.7	G2	2011-10-28	PELLETS	8.9	-	1517	10	151.7	G3	2011-10-28	PELLETS	8.6	-	1466	10	146.6	G4	2011-10-28	PELLETS	9.3	-	1622	10	162.2	G5	2011-10-28	PELLETS	8.5	-	1445	10	144.5	G6	2011-10-28	PELLETS	8.7	-	1483	10	148.3	G7	2011-10-28
G1	2011-10-29	PELLETS	7.6	-	1247	10	124.7	G2	2011-10-29	PELLETS	8.9	-	1517	10	151.7	G3	2011-10-29	PELLETS	8.6	-	1466	10	146.6	G4	2011-10-29	PELLETS	9.3	-	1622	10	162.2	G5	2011-10-29	PELLETS	8.5	-	1445	10	144.5	G6	2011-10-29	PELLETS	8.7	-	1483	10	148.3	G7	2011-10-29
G1	2011-10-30	PELLETS	0	-	1247	10	124.7	G2	2011-10-30	PELLETS	0	-	1517	10	151.7	G3	2011-10-30	PELLETS	8.6	-	1466	10	146.6	G4	2011-10-30	PELLETS	-	-	1622	10	162.2	G5	2011-10-30	PELLETS	-	-	1445	10	144.5	G6	2011-10-30	PELLETS	-	-	1483	10	148.3	G7	2011-10-30
G1	2011-10-31	PELLETS	7.6	-	1247	10	124.7	G2	2011-10-31	PELLETS	8.9	-	1517	10	151.7	G3	2011-10-31	PELLETS	8.6	-	1466	10	146.6	G4	2011-10-31	PELLETS	9.4	-	1622	10	162.2	G5	2011-10-31	PELLETS	8.5	-	1445	10	144.5	G6	2011-10-31	PELLETS	8.7	-	1483	10	148.3	G7	2011-10-31
G1	2011-11-01	PELLETS	7.4	-	1222	10	122.2	G2	2011-11-01	PELLETS	8.8	-	1507	10	150.7	G3	2011-11-01	PELLETS	8.5	-	1435	10	143.5	G4	2011-11-01	PELLETS	9.4	-	1642	10	164.2	G5	2011-11-01	PELLETS	8.4	-	1416	10	141.6	G6	2011-11-01	PELLETS	8.8	-	1498	10	149.8	G7	2011-11-01
G1	2011-11-02	PELLETS	7.4	-	1222	10	122.2	G2	2011-11-02	PELLETS	8.8	-	1507	10	150.7	G3	2011-11-02	PELLETS	8.5	-	1435	10	143.5	G4	2011-11-02	PELLETS	9.4	-	1642	10	164.2	G5	2011-11-02	PELLETS	8.4	-	1416	10	141.6	G6	2011-11-02	PELLETS	8.8	-	1498	10	149.8	G7	2011-11-02
G1	2011-11-03	PELLETS	7.4	-	1222	10	122.2	G2	2011-11-03	PELLETS	8.8	-	1507	10	150.7	G3	2011-11-03	PELLETS	8.5	-	1435	10	143.5	G4	2011-11-03	PELLETS	9.4	-	1642	10	164.2	G5	2011-11-03	PELLETS	8.4	-	1416	10	141.6	G6	2011-11-03	PELLETS	8.8	-	1498	10	149.8	G7	2011-11-03
G1	2011-11-04	PELLETS	7.4	-	1222	10	122.2	G2	2011-11-04	PELLETS	8.8	-	1507	10	150.7	G3	2011-11-04	PELLETS	8.5	-	1435	10	143.5	G4	2011-11-04	PELLETS	9.4	-	1642	10	164.2	G5	2011-11-04	PELLETS	8.4	-	1416	10	141.6	G6	2011-11-04	PELLETS	8.8	-	1498	10	149.8	G7	2011-11-04
G1	2011-11-05	PELLETS	7.4	-	1222	10	122.2	G2	2011-11-05	PELLETS	8.8	-	1507	10	150.7	G3	2011-11-05	PELLETS	8.5	-	1435	10	143.5	G4	2011-11-05	PELLETS	9.4	-	1642	10	164.2	G5	2011-11-05	PELLETS	8.4	-	1416	10	141.6	G6	2011-11-05	PELLETS	8.8	-	1498	10	149.8	G7	2011-11-05
G1	2011-11-06	PELLETS	7.4	-	1222	10	122.2	G2	2011-11-06	PELLETS	8.8	-	1507	10	150.7	G3	2011-11-06	PELLETS	8.5	-	1435	10	143.5	G4	2011-11-06	PELLETS	9.4	-	1642	10	164.2	G5	2011-11-06	PELLETS	8.4	-	1416	10	141.6	G6	2011-11-06	PELLETS	8.8	-	1498	10	149.8	G7	2011-11-06
G1	2011-11-07	PELLETS	0	-	1222	10	122.2	G2	2011-11-07	PELLETS	0	-	1507	10	150.7	G3	2011-11-07	PELLETS	-	-	1435	10	143.5	G4	2011-11-07	PELLETS	-	-	1642	10	164.2	G5	2011-11-07	PELLETS	-	-	1416	10	141.6	G6	2011-11-07	PELLETS	-	-	1498	10	149.8	G7	2011-11-07
G1	2011-11-08	PELLETS	7.4	-	1222	10	122.2	G2	2011-11-08	PELLETS	8.8	-	1507	10	150.7	G3	2011-11-08	PELLETS	8.5	-	1435	10	143.5	G4	2011-11-08	PELLETS	9.4	-	1642	10	164.2	G5	2011-11-08	PELLETS	8.4	-	1416	10	141.6	G6	2011-11-08	PELLETS	8.8	-	1498	10	149.8	G7	2011-11-08
G1	2011-11-09	PELLETS	0	-	1222	10	122.2	G2	2011-11-09	PELLETS	0	-	1507	10	150.7	G3	2011-11-09	PELLETS	-	-	1435	10	143.5	G4	2011-11-09	PELLETS	-	-	1642	10	164.2	G5	2011-11-09	PELLETS	-	-	1416	10	141.6	G6	2011-11-09	PELLETS	-	-	1498	10	149.8	G7	2011-11-09
G1	2011-11-10	PELLETS	7.4	-	1222	10	122.2	G2	2011-11-10	PELLETS	8.8	-	1507	10	150.7	G3	2011-11-10	PELLETS	8.5	-	1435	10	143.5	G4	2011-11-10	PELLETS	9.4	-	1642	10	164.2	G5	2011-11-10	PELLETS	8.4	-	1416	10	141.6	G6	2011-11-10	PELLETS	8.8	-	1498	10	149.8	G7	2011-11-10
G1	2011-11-11	PELLETS	7.4	-	1222	10	122.2	G2	2011-11-11	PELLETS	8.8	-	1507	10	150.7	G3	2011-11-11	PELLETS	8.5	-	1435	10	143.5	G4	2011-11-11	PELLETS	9.4	-	1642	10	164.2	G5	2011-11-11	PELLETS	8.4	-	1416	10	141.6	G6	2011-11-11	PELLETS	8.8	-	1498	10	149.8	G7	2011-11-11
G1	2011-11-12	PELLETS	0	-	1222	10	122.2	G2	2011-11-12	PELLETS	0	-	1507	10	150.7	G3	2011-11-12	PELLETS	-	-	1435	10	143.5	G4	2011-11-12	PELLETS	-	-	1642	10	164.2	G5	2011-11-12	PELLETS	-	-	1416	10	141.6	G6	2011-11-12	PELLETS	-	-	1498	10	149.8	G7	2011-11-12
G1	2011-11-13	PELLETS	7.4	-	1222	10	122.2	G2	2011-11-13	PELLETS	8.8	-	1507	10	150.7	G3	2011-11-13	PELLETS	8.5	-	1435	10	143.5	G4	2011-11-13	PELLETS	9.4	-	1642	10	164.2	G5	2011-11-13	PELLETS	8.4	-	1416	10	141.6	G6	2011-11-13	PELLETS	8.8	-	1498	10	149.8	G7	2011-11-13
G1	2011-11-14	PELLETS	7.4	-	1222	10	122.2	G2	2011-11-14	PELLETS	8.8	-	1507	10	150.7	G3	2011-11-14	PELLETS	8.5	-	1435	10	143.5	G4	2011-11-14	PELLETS	9.4	-	1642	10	164.2	G5	2011-11-14	PELLETS	8.4	-	1416	10	141.6	G6	2011-11-14	PELLETS	8.8	-	1498	10	149.8	G7	2011-11-14
G1	2011-11-15	PELLETS	7.5	-	1235	10	123.5	G2	2011-11-15	PELLETS	8.8	-	1505	10	150.5	G3	2011-11-15	PELLETS	8.5	-	1437	10	143.7	G4	2011-11-15	PELLETS	9.4	-	1643	10	164.3	G5	2011-11-15	PELLETS	8.3	-	1403	10	140.3	G6	2011-11-15	PELLETS	8.7	-	1494	10	149.4	G7	2011-11-15
G1	2011-11-16	PELLETS	7.5	-	1235	10	123.5	G2	2011-11-16	PELLETS	8.8	-	1505	10	150.5	G3	2011-11-16	PELLETS	8.5	-	1437	10	143.7	G4	2011-11-16	PELLETS	9.4	-	1643	10	164.3	G5	2011-11-16	PELLETS	8.3	-	1403	10	140.3	G6	2011-11-16	PELLETS	8.7	-	1494	10	149.4	G7	2011-11-16
G1	2011-11-17	PELLETS	7.5	-	1235	10	123.5	G2	2011-11-17	PELLETS	8.8	-	1505	10	150.5	G3	2011-11-17	PELLETS	8.5	-	1437	10	143.7	G4	2011-11-17	PELLETS	9.4	-	1643	10	164.3	G5	2011-11-17	PELLETS	8.3	-	1403	10	140.3	G6	2011-11-17	PELLETS	8.7	-	1494	10	149.4	G7	2011-11-17
G1	2011-11-18	PELLETS	0	-	1235	10	123.5	G2	2011-11-18	PELLETS	0	-	1505	10	150.5	G3	2011-11-18	PELLETS	-	-	1437	10	143.7	G4	2011-11-18	PELLETS	-	-	1643	10	164.3	G5	2011-11-18	PELLETS		-	1403	10	140.3	G6	2011-11-18	PELLETS	-	-	1494	10	149.4	G7	2011-11-18
G1	2011-11-19	PELLETS	0	-	1235	10	123.5	G2	2011-11-19	PELLETS	0	-	1505	10	150.5	G3	2011-11-19	PELLETS	-	-	1437	10	143.7	G4	2011-11-19	PELLETS	-	-	1643	10	164.3	G5	2011-11-19	PELLETS	-	-	1403	10	140.3	G6	2011-11-19	PELLETS	-	-	1494	10	149.4	G7	2011-11-19
G1	2011-11-20	PELLETS	7.5	-	1235	10	123.5	G2	2011-11-20	PELLETS	8.8	-	1505	10	150.5	G3	2011-11-20	PELLETS	8.5	-	1437	10	143.7	G4	2011-11-20	PELLETS	9.4	-	1643	10	164.3	G5	2011-11-20	PELLETS	8.3	-	1403	10	140.3	G6	2011-11-20	PELLETS	8.7	-	1494	10	149.4	G7	2011-11-20
G1	2011-11-21	PELLETS	7.5	-	1235	10	123.5	G2	2011-11-21	PELLETS	8.8	-	1505	10	150.5	G3	2011-11-21	PELLETS	8.5	-	1437	10	143.7	G4	2011-11-21	PELLETS	9.4	-	1643	10	164.3	G5	2011-11-21	PELLETS	8.3	-	1403	10	140.3	G6	2011-11-21	PELLETS	8.7	-	1494	10	149.4	G7	2011-11-21
G1	2011-11-22	PELLETS	0	-	1235	10	123.5	G2	2011-11-22	PELLETS	0	-	1505	10	150.5	G3	2011-11-22	PELLETS	-	-	1437	10	143.7	G4	2011-11-22	PELLETS	-	-	1643	10	164.3	G5	2011-11-22	PELLETS	-	-	1403	10	140.3	G6	2011-11-22	PELLETS	-	-	1494	10	149.4	G7	2011-11-22
G1	2011-11-23	PELLETS	0	-	1235	10	123.5	G2	2011-11-23	PELLETS	0	-	1505	10	150.5	G3	2011-11-23	PELLETS	-	-	1437	10	143.7	G4	2011-11-23	PELLETS	-	-	1643	10	164.3	G5	2011-11-23	PELLETS	-	-	1403	10	140.3	G6	2011-11-23	PELLETS	-	-	1494	10	149.4	G7	2011-11-23
G1	2011-11-24	PELLETS	0	-	1235	10	123.5	G2	2011-11-24	PELLETS	0	-	1505	10	150.5	G3	2011-11-24	PELLETS	-	-	1437	10	143.7	G4	2011-11-24	PELLETS	-	-	1643	10	164.3	G5	2011-11-24	PELLETS	-	-	1403	10	140.3	G6	2011-11-24	PELLETS	-	-	1494	10	149.4	G7	2011-11-24
G1	2011-11-25	PELLETS	0	-	1235	10	123.5	G2	2011-11-25	PELLETS	0	-	1505	10	150.5	G3	2011-11-25	PELLETS	-	-	1437	10	143.7	G4	2011-11-25	PELLETS	-	-	1643	10	164.3	G5	2011-11-25	PELLETS	-	-	1403	10	140.3	G6	2011-11-25	PELLETS	-	-	1494	10	149.4	G7	2011-11-25
G1	2011-11-26	PELLETS	0	-	1235	10	123.5	G2	2011-11-26	PELLETS	0	-	1505	10	150.5	G3	2011-11-26	PELLETS	-	-	1437	10	143.7	G4	2011-11-26	PELLETS	-	-	1643	10	164.3	G5	2011-11-26	PELLETS	-	-	1403	10	140.3	G6	2011-11-26	PELLETS	-	-	1494	10	149.4	G7	2011-11-26
G1	2011-11-27	PELLETS	0	-	1235	10	123.5	G2	2011-11-27	PELLETS	0	-	1505	10	150.5	G3	2011-11-27	PELLETS	-	-	1437	10	143.7	G4	2011-11-27	PELLETS	-	-	1643	10	164.3	G5	2011-11-27	PELLETS	-	-	1403	10	140.3	G6	2011-11-27	PELLETS	-	-	1494	10	149.4	G7	2011-11-27
G1	2011-11-28	PELLETS	0	-	1235	10	123.5	G2	2011-11-28	PELLETS	0	-	1505	10	150.5	G3	2011-11-28	PELLETS	-	-	1437	10	143.7	G4	2011-11-28	PELLETS	-	-	1643	10	164.3	G5	2011-11-28	PELLETS	-	-	1403	10	140.3	G6	2011-11-28	PELLETS	-	-	1494	10	149.4	G7	2011-11-28
G1	2011-11-29	PELLETS	0	-	1235	10	123.5	G2	2011-11-29	PELLETS	0	-	1505	10	150.5	G3	2011-11-29	PELLETS	-	-	1437	10	143.7	G4	2011-11-29	PELLETS	-	-	1643	10	164.3	G5	2011-11-29	PELLETS	-	-	1403	10	140.3	G6	2011-11-29	PELLETS	-	-	1494	10	149.4	G7	2011-11-29
G1	2011-11-30	PELLETS	0	-	1235	10	123.5	G2	2011-11-30	PELLETS	0	-	1505	10	150.5	G3	2011-11-30	PELLETS	-	-	1437	10	143.7	G4	2011-11-30	PELLETS	-	-	1643	10	164.3	G5	2011-11-30	PELLETS	-	-	1403	10	140.3	G6	2011-11-30	PELLETS	-	-	1494	10	149.4	G7	2011-11-30
G1	2011-12-01	PELLETS	0	-	1235	10	123.5	G2	2011-12-01	PELLETS	0	-	1505	10	150.5	G3	2011-12-01	PELLETS	-	-	1437	10	143.7	G4	2011-12-01	PELLETS	-	-	1643	10	164.3	G5	2011-12-01	PELLETS	-	-	1403	10	140.3	G6	2011-12-01	PELLETS	-	-	1494	10	149.4	G7	2011-12-01
G1	2011-12-02	PELLETS (-2 GK; 293g)	0	-	942	8	117.75	G2	2011-12-02	PELLETS (-1 GK; 105g)	0	-	1400	9	155.556	G3	2011-12-02	PELLETS	-	-	1437	10	143.7	G4	2011-12-02	PELLETS	-	-	1643	10	164.3	G5	2011-12-02	PELLETS	-	-	1403	10	140.3	G6	2011-12-02	PELLETS	-	-	1494	10	149.4	G7	2011-12-02
G1	2011-12-03	PELLETS	0	-	942	8	117.75	G2	2011-12-03	PELLETS	0	-	1400	9	155.556	G3	2011-12-03	PELLETS	-	-	1437	10	143.7	G4	2011-12-03	PELLETS	-	-	1643	10	164.3	G5	2011-12-03	PELLETS	-	-	1403	10	140.3	G6	2011-12-03	PELLETS	-	-	1494	10	149.4	G7	2011-12-03
G1	2011-12-04	PELLETS	5.6	-	910	8	113.75	G2	2011-12-04	PELLETS	7.9	-	1355	9	150.556	G3	2011-12-04	PELLETS	8.3	-	1401	10	140.1	G4	2011-12-04	PELLETS	9.2	-	1595	10	159.5	G5	2011-12-04	PELLETS	8.2	-	1371	10	137.1	G6	2011-12-04	PELLETS	8.6	-	1459	10	145.9	G7	2011-12-04
G1	2011-12-05	PELLETS	5.6	-	910	8	113.75	G2	2011-12-05	PELLETS	7.9	-	1355	9	150.556	G3	2011-12-05	PELLETS	8.3	-	1401	10	140.1	G4	2011-12-05	PELLETS	9.2	-	1595	10	159.5	G5	2011-12-05	PELLETS	8.2	-	1371	10	137.1	G6	2011-12-05	PELLETS	8.6	-	1459	10	145.9	G7	2011-12-05
G1	2011-12-06	PELLETS	5.6	-	910	8	113.75	G2	2011-12-06	PELLETS	7.9	-	1355	9	150.556	G3	2011-12-06	PELLETS	8.3	-	1401	10	140.1	G4	2011-12-06	PELLETS	9.2	-	1595	10	159.5	G5	2011-12-06	PELLETS	8.2	-	1371	10	137.1	G6	2011-12-06	PELLETS	8.6	-	1459	10	145.9	G7	2011-12-06
G1	2011-12-07	PELLETS	5.6	-	910	8	113.75	G2	2011-12-07	PELLETS	7.9	-	1355	9	150.556	G3	2011-12-07	PELLETS	8.3	-	1401	10	140.1	G4	2011-12-07	PELLETS	9.2	-	1595	10	159.5	G5	2011-12-07	PELLETS	8.2	-	1371	10	137.1	G6	2011-12-07	PELLETS	8.6	-	1459	10	145.9	G7	2011-12-07
G1	2011-12-08	PELLETS	5.6	-	910	8	113.75	G2	2011-12-08	PELLETS	7.9	-	1355	9	150.556	G3	2011-12-08	PELLETS	8.3	-	1401	10	140.1	G4	2011-12-08	PELLETS	9.2	-	1595	10	159.5	G5	2011-12-08	PELLETS	8.2	-	1371	10	137.1	G6	2011-12-08	PELLETS	8.6	-	1459	10	145.9	G7	2011-12-08
G1	2011-12-09	PELLETS	5.6	-	910	8	113.75	G2	2011-12-09	PELLETS	7.9	-	1355	9	150.556	G3	2011-12-09	PELLETS	8.3	-	1401	10	140.1	G4	2011-12-09	PELLETS	9.2	-	1595	10	159.5	G5	2011-12-09	PELLETS	8.2	-	1371	10	137.1	G6	2011-12-09	PELLETS	8.6	-	1459	10	145.9	G7	2011-12-09
G1	2011-12-10	PELLETS	0	-	910	8	113.75	G2	2011-12-10	PELLETS	0	-	1355	9	150.556	G3	2011-12-10	PELLETS	-	-	1401	10	140.1	G4	2011-12-10	PELLETS	-	-	1595	10	159.5	G5	2011-12-10	PELLETS	-	-	1371	10	137.1	G6	2011-12-10	PELLETS	-	-	1459	10	145.9	G7	2011-12-10
G1	2011-12-11	PELLETS	0	-	910	8	113.75	G2	2011-12-11	PELLETS	0	-	1355	9	150.556	G3	2011-12-11	PELLETS	-	-	1401	10	140.1	G4	2011-12-11	PELLETS	-	-	1595	10	159.5	G5	2011-12-11	PELLETS	-	-	1371	10	137.1	G6	2011-12-11	PELLETS	-	-	1459	10	145.9	G7	2011-12-11
ENDGEWICHT TOTAL: (alle 10 GK; TOT UND LEBENDIG)					1186	10	118.6						1425	10							1388	10							1581	10							1339	10							1408	10
ENDGEWICHT LEBENDE FISCHE					893	8	111.625						1320	9							1388	10							1581	10							1339	10							1408	10
ENDGEWICHT TOTE FISCHE					293	2	146.5						105	1							0	0							0	0							0	0							0	0
	trocken (Verfüttert (in g))		feucht (nicht gefressen (in g))	% trocken 100%
Banane:	10		12.4	124
	10		12.3	123
	10		12.4	124
	10		18.5	185
	10		14.5	145
	10		14.2	142
	10		12.2	122
	10		12	120
	10		13.3	133
	10		15	150
	10		11.9	119
	10		12.7	127
	10		13	130
	10		12.1	121
	10		13.1	131
	10		16.8	168
	10		13.9	139
	10		15.6	156
	10		11.4	114
	10		15.6	156
	10		12.7	127
	10		13.9	139
	10		15.6	156
	10		14	140	Mean			SD
	10		12.4	124	136.6			17.3757
Mais:	10		13.7	137
	10		14.1	141
	10		13.9	139
	10		16.2	162
	10		13.2	132
	10		14.5	145
	10		15.5	155
	10		13.2	132
	10		13.3	133
	10		14.7	147
	10		12.1	121
	10		12.4	124
	10		12.2	122
	10		12	120
	10		13.6	136
	10		12.3	123
	10		11.9	119
	10		12.3	123
	10		15.6	156
	10		14.3	143
	10		10.2	102
	10		14	140
	10		13.3	133
	10		15	150	Mean			SD
	10		13.9	139	134.96			13.8006
[truncated: 118 more columns]

## Sheet: Growth
Group	Feed		Initial average weight	Final average weight	Total weight gain	Total feed eaten (excluding supp.)	FCR (excluding supp.)	Total feed eaten	FCR
G1	PELLETS	Inf.	73.2	113.75	405.5	1279.1	3.15438	1279.1	3.15438
G2	PELLETS	Inf.	70.5	113.75	432.5	1696.3	3.92208	1696.3	3.92208
G3	PELLETS	Inf.	72.4	140.1	677	1704.8	2.51817	1704.8	2.51817
G4	PELLETS	Kontrol	73.4	159.5	861	1914.1	2.22311	1914.1	2.22311
G5	PELLETS	Kontrol	74.5	137.1	626	1831.7	2.92604	1831.7	2.92604
G6	PELLETS	Kontrol	72.5	145.9	734	1798.8	2.45068	1798.8	2.45068
G7	BANANE	Inf.	61.5	126	645	1618.8	2.50977	3319.2	5.14605
G8	BANANE	Inf.	64.5	156.111	916.111	1769.6	1.93164	3480.9	3.79965
G9	BANANE	Inf.	60.8	132.167	713.667	1646.5	2.3071	2855	4.00047
G10	BANANE	Kontrol	67.2	126.7	595	1498.6	2.51866	2356.9	3.96118
F1	BANANE	Kontrol	61.2	139.1	779	1659.1	2.12978	3307.8	4.24621
F2	BANANE	Kontrol	65.4	139.9	745	1732.8	2.32591	3310	4.44295
F3	MAIS	Inf.	69	158.778	897.778	1791	1.99493	4198.5	4.67655
F4	MAIS	Inf.	62	125.778	637.778	1594.2	2.49962	3465.9	5.43434
F5	MAIS	Inf.	61.6	141.222	796.222	1665.1	2.09125	3773.3	4.739
F8	MAIS	Kontrol	68.2	138.6	704	1609	2.28551	3638	5.16761
F9	MAIS	Kontrol	75.3	155.4	801	1802	2.24969	4209.2	5.25493
F10	MAIS	Kontrol	56.4	118.4	620	1563.2	2.52129	3659.6	5.90258
