# Supplementary material for: Leaves from banana (Musa nana) and maize (Zea mays) have no phyto-prophylactic effects on the susceptibility of grass carp (Ctenopharyngodon idella) to Aeromonas hydrophila infection
Source: BMC Vet Res. 2017 Nov 10;13:329. doi: 10.1186/s12917-017-1255-5 (PMC5681769; doi:10.1186/s12917-017-1255-5)
Supplement: Supplementary file 3 — Infection this data concern the follow-up following the infection procedure. The numbers of mortality are reported alongside the skin lesions and the bacterial loads in colony forming units per ml of head kidney. (XLSX 80 kb) [file 12917_2017_1255_MOESM3_ESM.xlsx]

## Sheet: Raw Data
	Additional file 3- Infection
TIERVERSUCH 1 (FÜTTERUNGSVERSUCH)
					SYMPTOME (0-5)			Bacterial Quantifictation					CfU / ml	Hematocrit
DATE of MORTALITY	Infection status	Feed	Mortalities	Tank	Skin lesions			1. Cfu / ml	2. Cfu / ml	3. Cfu / ml	Cfu / ml Average	Verdünnungsstufe	CfU / ml	HKT
2011-12-02	INFIZIERT	PELLET	Mortality	G1/1	2			28	31	39	32.6667	3	(=3,3x105)	n.d.
2011-12-02	INFIZIERT	PELLET	Mortality	G1/2	2			33	33	37	34.3333	3	(=3,4x105)	n.d.
	INFIZIERT	PELLET		G1/3	1			0	0	0	0			34
	INFIZIERT	PELLET		G1/4	1			0	0	0	0			36
	INFIZIERT	PELLET		G1/5	0			0	0	0	0			35
	INFIZIERT	PELLET		G1/6	0			0	0	0	0			37
	INFIZIERT	PELLET		G1/7	0			0	0	0	0			33
	INFIZIERT	PELLET		G1/8	0			0	0	0	0			34
	INFIZIERT	PELLET		G1/9	0			0	0	0	0			33
	INFIZIERT	PELLET		G1/10	5			0	0	0	0			33
											0
2011-12-02	INFIZIERT	PELLET	Mortality	G2/1	2			19	22	21	20.6667	4	(=2,1x106)	n.d.
	INFIZIERT	PELLET		G2/2	1			0	0	0	0			44
	INFIZIERT	PELLET		G2/3	1			0	0	0	0			46
	INFIZIERT	PELLET		G2/4	1			0	0	0	0			38
	INFIZIERT	PELLET		G2/5	1			0	0	0	0			25
	INFIZIERT	PELLET		G2/6	1			0	0	0	0			41
	INFIZIERT	PELLET		G2/7	1			0	0	0	0			37
	INFIZIERT	PELLET		G2/8	3			0	0	0	0			40
	INFIZIERT	PELLET		G2/9	1			0	0	0	0			41
	INFIZIERT	PELLET		G2/10	1			0	0	0	0			41
											0
	INFIZIERT	PELLET		G3/1	0			0	0	0	0			33
	INFIZIERT	PELLET		G3/2	0			0	0	0	0			36
	INFIZIERT	PELLET		G3/3	5			0	0	0	0			36
	INFIZIERT	PELLET		G3/4	5			0	0	0	0			37
	INFIZIERT	PELLET		G3/5	1			0	0	0	0			43
	INFIZIERT	PELLET		G3/6	5			0	0	0	0			37
	INFIZIERT	PELLET		G3/7	1			0	0	0	0			35
	INFIZIERT	PELLET		G3/8	5			0	0	0	0			38
	INFIZIERT	PELLET		G3/9	5			0	0	0	0			35
	INFIZIERT	PELLET		G3/10	1			0	0	0	0			28
											0
	KONTROLLE	PELLET		G4/1	0			0	0	0	0			38
	KONTROLLE	PELLET		G4/2	0			0	0	0	0			35
	KONTROLLE	PELLET		G4/3	0			0	0	0	0			36
	KONTROLLE	PELLET		G4/4	0			0	0	0	0			38
	KONTROLLE	PELLET		G4/5	0			0	0	0	0			45
	KONTROLLE	PELLET		G4/6	0			0	0	0	0			35
	KONTROLLE	PELLET		G4/7	0			0	0	0	0			37
	KONTROLLE	PELLET		G4/8	0			0	0	0	0			37
	KONTROLLE	PELLET		G4/9	0			0	0	0	0			45
	KONTROLLE	PELLET		G4/10	0			0	0	0	0			39
											0
	KONTROLLE	PELLET		G5/1	0			0	0	0	0			30
	KONTROLLE	PELLET		G5/2	0			0	0	0	0			29
	KONTROLLE	PELLET		G5/3	0			0	0	0	0			35
	KONTROLLE	PELLET		G5/4	0			0	0	0	0			34
	KONTROLLE	PELLET		G5/5	0			0	0	0	0			34
	KONTROLLE	PELLET		G5/6	0			0	0	0	0			34
	KONTROLLE	PELLET		G5/7	0			0	0	0	0			38
	KONTROLLE	PELLET		G5/8	0			0	0	0	0			31
	KONTROLLE	PELLET		G5/9	0			0	0	0	0			37
	KONTROLLE	PELLET		G5/10	0			0	0	0	0			36
											0
	KONTROLLE	PELLET		G6/1	0			0	0	0	0			38
	KONTROLLE	PELLET		G6/2	0			0	0	0	0			37
	KONTROLLE	PELLET		G6/3	0			0	0	0	0			37
	KONTROLLE	PELLET		G6/4	0			0	0	0	0			42
	KONTROLLE	PELLET		G6/5	0			0	0	0	0			34
	KONTROLLE	PELLET		G6/6	0			0	0	0	0			34
	KONTROLLE	PELLET		G6/7	0			0	0	0	0			35
	KONTROLLE	PELLET		G6/8	0			0	0	0	0			32
	KONTROLLE	PELLET		G6/9	0			0	0	0	0			36
	KONTROLLE	PELLET		G6/10	0			0	0	0	0			41
											0
2011-12-02	INFIZIERT	BANANE	Mortality	G7/1	3			56	62	59	59	3	(=5,9x105)	n.d.
2011-12-02	INFIZIERT	BANANE	Mortality	G7/2	2			36	32	40	36	3	(=3,6x105)	n.d.
2011-12-02	INFIZIERT	BANANE	Mortality	G7/3	2			68	75	73	72	2	(=7,2x104)	n.d.
	INFIZIERT	BANANE		G7/4	0			0	0	0	0			36
	INFIZIERT	BANANE		G7/5	0			0	0	0	0			33
	INFIZIERT	BANANE		G7/6	0			0	0	0	0			36
	INFIZIERT	BANANE		G7/7	0			0	0	0	0			32
	INFIZIERT	BANANE		G7/8	0			0	0	0	0			40
	INFIZIERT	BANANE		G7/9	0			0	0	0	0			41
	INFIZIERT	BANANE		G7/10	0			0	0	0	0			30
											0
2011-12-02	INFIZIERT	BANANE	Mortality	G8/1	2			34	31	28	31	3	(=3,1x104)	n.d.
	INFIZIERT	BANANE		G8/2	1			0	0	0	0			36
	INFIZIERT	BANANE		G8/3	0			0	0	0	0			36
	INFIZIERT	BANANE		G8/4	0			0	0	0	0			35
	INFIZIERT	BANANE		G8/5	0			0	0	0	0			34
	INFIZIERT	BANANE		G8/6	4			0	0	0	0			40
	INFIZIERT	BANANE		G8/7	5			0	0	0	0			39
	INFIZIERT	BANANE		G8/8	0			0	0	0	0			37
	INFIZIERT	BANANE		G8/9	1			0	0	0	0			40
	INFIZIERT	BANANE		G8/10	0			0	0	0	0			30
											0
2011-12-02	INFIZIERT	BANANE	Mortality	G9/1	2			80	75	71	75.3333	5	(=7,5x107)	n.d.
2011-12-02	INFIZIERT	BANANE	Mortality	G9/2	2			24	29	26	26.3333	4	(=2,6x106)	35
2011-12-02	INFIZIERT	BANANE	Mortality	G9/3	2			55	51	60	55.3333	2	(=5,5x104)	37
2011-12-03	INFIZIERT	BANANE	Mortality	G9/4	2			42	50	48	46.6667	3	(=4,7x105)	33
	INFIZIERT	BANANE		G9/5	5			0	0	0	0			40
	INFIZIERT	BANANE		G9/6	0			0	0	0	0			41
	INFIZIERT	BANANE		G9/7	0			0	0	0	0			36
	INFIZIERT	BANANE		G9/8	1			0	0	0	0			38
	INFIZIERT	BANANE		G9/9	1			0	0	0	0			32
	INFIZIERT	BANANE		G9/10	1			0	0	0	0			33
											0
	KONTROLLE	BANANE		G10/1	0			0	0	0	0			36
	KONTROLLE	BANANE		G10/2	0			0	0	0	0			36
	KONTROLLE	BANANE		G10/3	0			0	0	0	0			39
	KONTROLLE	BANANE		G10/4	0			0	0	0	0			36
	KONTROLLE	BANANE		G10/5	0			0	0	0	0			32
	KONTROLLE	BANANE		G10/6	0			0	0	0	0			36
	KONTROLLE	BANANE		G10/7	0			0	0	0	0			36
	KONTROLLE	BANANE		G10/8	0			0	0	0	0			36
	KONTROLLE	BANANE		G10/9	0			0	0	0	0			33
	KONTROLLE	BANANE		G10/10	0			0	0	0	0			36
											0
	KONTROLLE	BANANE		F1/1	0			0	0	0	0			28
	KONTROLLE	BANANE		F1/2	0			0	0	0	0			35
	KONTROLLE	BANANE		F1/3	0			0	0	0	0			35
	KONTROLLE	BANANE		F1/4	0			0	0	0	0			38
	KONTROLLE	BANANE		F1/5	0			0	0	0	0			35
	KONTROLLE	BANANE		F1/6	0			0	0	0	0			34
	KONTROLLE	BANANE		F1/7	0			0	0	0	0			35
	KONTROLLE	BANANE		F1/8	0			0	0	0	0			32
	KONTROLLE	BANANE		F1/9	0			0	0	0	0			33
	KONTROLLE	BANANE		F1/10	0			0	0	0	0			36
											0
	KONTROLLE	BANANE		F2/1	0			0	0	0	0			36
	KONTROLLE	BANANE		F2/2	0			0	0	0	0			38
	KONTROLLE	BANANE		F2/3	0			0	0	0	0			35
	KONTROLLE	BANANE		F2/4	0			0	0	0	0			33
	KONTROLLE	BANANE		F2/5	0			0	0	0	0			35
	KONTROLLE	BANANE		F2/6	0			0	0	0	0			34
	KONTROLLE	BANANE		F2/7	0			0	0	0	0			33
	KONTROLLE	BANANE		F2/8	0			0	0	0	0			32
	KONTROLLE	BANANE		F2/9	0			0	0	0	0			40
	KONTROLLE	BANANE		F2/10	0			0	0	0	0			29
											0
2011-12-02	INFIZIERT	MAIS	Mortality	F3/1	2			62	66	72	66.6667	2	(=6,7x104)	n.d.
	INFIZIERT	MAIS		F3/2	0			0	0	0	0			30
	INFIZIERT	MAIS		F3/3	1			0	0	0	0			35
	INFIZIERT	MAIS		F3/4	1			0	0	0	0			29
	INFIZIERT	MAIS		F3/5	0			0	0	0	0			42
	INFIZIERT	MAIS		F3/6	0			0	0	0	0			35
	INFIZIERT	MAIS		F3/7	0			0	0	0	0			35
	INFIZIERT	MAIS		F3/8	0			0	0	0	0			35
	INFIZIERT	MAIS		F3/9	1			0	0	0	0			37
	INFIZIERT	MAIS		F3/10	0			0	0	0	0			41
											0
2011-12-02	INFIZIERT	MAIS	Mortality	F4/1	2			74	81	68	74.3333	4	(=7,4x106)	n.d.
	INFIZIERT	MAIS		F4/2	2			0	0	0	0			31
	INFIZIERT	MAIS		F4/3	2			0	0	0	0			34
	INFIZIERT	MAIS		F4/4	0			0	0	0	0			35
	INFIZIERT	MAIS		F4/5	5			0	0	0	0			44
	INFIZIERT	MAIS		F4/6	2			0	0	0	0			36
	INFIZIERT	MAIS		F4/7	0			0	0	0	0			36
	INFIZIERT	MAIS		F4/8	2			0	0	0	0			40
	INFIZIERT	MAIS		F4/9	0			0	0	0	0			34
	INFIZIERT	MAIS		F4/10	1			0	0	0	0			34
											0
2011-12-02	INFIZIERT	MAIS	Mortality	F5/1	2			17	14	19	16.6667	4	(=1,7x106)	n.d.
	INFIZIERT	MAIS		F5/2	0			0	0	0	0			35
	INFIZIERT	MAIS		F5/3	0			0	0	0	0			35
	INFIZIERT	MAIS		F5/4	0			0	0	0	0			38
	INFIZIERT	MAIS		F5/5	1			0	0	0	0			36
	INFIZIERT	MAIS		F5/6	1			0	0	0	0			34
	INFIZIERT	MAIS		F5/7	0			0	0	0	0			37
	INFIZIERT	MAIS		F5/8	1			0	0	0	0			39
	INFIZIERT	MAIS		F5/9	0			0	0	0	0			37
	INFIZIERT	MAIS		F5/10	2			0	0	0	0			39
											0
	KONTROLLE	MAIS		F8/1	0			0	0	0	0			33
	KONTROLLE	MAIS		F8/2	0			0	0	0	0			37
	KONTROLLE	MAIS		F8/3	0			0	0	0	0			33
	KONTROLLE	MAIS		F8/4	0			0	0	0	0			36
	KONTROLLE	MAIS		F8/5	0			0	0	0	0			33
	KONTROLLE	MAIS		F8/6	0			0	0	0	0			34
	KONTROLLE	MAIS		F8/7	0			0	0	0	0			40
	KONTROLLE	MAIS		F8/8	0			0	0	0	0			38
	KONTROLLE	MAIS		F8/9	0			0	0	0	0			35
	KONTROLLE	MAIS		F8/10	0			0	0	0	0			33
											0
	KONTROLLE	MAIS		F9/1	0			0	0	0	0			37
	KONTROLLE	MAIS		F9/2	0			0	0	0	0			34
	KONTROLLE	MAIS		F9/3	0			0	0	0	0			39
	KONTROLLE	MAIS		F9/4	0			0	0	0	0			40
	KONTROLLE	MAIS		F9/5	0			0	0	0	0			36
	KONTROLLE	MAIS		F9/6	0			0	0	0	0			32
	KONTROLLE	MAIS		F9/7	0			0	0	0	0			39
	KONTROLLE	MAIS		F9/8	0			0	0	0	0			33
	KONTROLLE	MAIS		F9/9	0			0	0	0	0			39
	KONTROLLE	MAIS		F9/10	0			0	0	0	0			35
											0
	KONTROLLE	MAIS		F10/1	0			0	0	0	0			39
	KONTROLLE	MAIS		F10/2	0			0	0	0	0			40
	KONTROLLE	MAIS		F10/3	0			0	0	0	0			32
	KONTROLLE	MAIS		F10/4	0			0	0	0	0			36
	KONTROLLE	MAIS		F10/5	0			0	0	0	0			33
	KONTROLLE	MAIS		F10/6	0			0	0	0	0			35
	KONTROLLE	MAIS		F10/7	0			0	0	0	0			39
	KONTROLLE	MAIS		F10/8	0			0	0	0	0			34
	KONTROLLE	MAIS		F10/9	0			0	0	0	0			32
	KONTROLLE	MAIS		F10/10	0			0	0	0	0			39

## Sheet: Summary
			# of fish		# of mortalities		Total mortalities per group		Mortalitie rates		Avg skin lesions per fish		Avg skin lesions per group
	Tank 1	PELLET	10		2		3		0.1		1.1		1.73333
	Tank 2	PELLET	10		1						1.3
	Tank 3	PELLET	10		0						2.8
	Tank 4	BANANE	10		3		8		0.266667		0.7		1.2
	Tank 5	BANANE	10		1						1.3
	Tank 6	BANANE	10		4						1.6
	Tank 7	MAIS	10		1		3		0.1		0.5		0.933333
	Tank 8	MAIS	10		1						1.6
	Tank 9	MAIS	10		1						0.7

## Sheet: Lesions summary
	Feed	Lesion
	PELLET	2
	PELLET	2
	PELLET	1
	PELLET	1
	PELLET	0
	PELLET	0
	PELLET	0
	PELLET	0
	PELLET	0
	PELLET	5
	PELLET	2
	PELLET	1
	PELLET	1
	PELLET	1
	PELLET	1
	PELLET	1
	PELLET	1
	PELLET	3
	PELLET	1
	PELLET	1
	PELLET	0
	PELLET	0
	PELLET	5
	PELLET	5
	PELLET	1
	PELLET	5
	PELLET	1
	PELLET	5
	PELLET	5
	PELLET	1
	BANANE	3
	BANANE	2
	BANANE	2
	BANANE	0
	BANANE	0
	BANANE	0
	BANANE	0
	BANANE	0
	BANANE	0
	BANANE	0
	BANANE	2
	BANANE	1
	BANANE	0
	BANANE	0
	BANANE	0
	BANANE	4
	BANANE	5
	BANANE	0
	BANANE	1
	BANANE	0
	BANANE	2
	BANANE	2
	BANANE	2
	BANANE	2
	BANANE	5
	BANANE	0
	BANANE	0
	BANANE	1
	BANANE	1
	BANANE	1
	MAIS	2
	MAIS	0
	MAIS	1
	MAIS	1
	MAIS	0
	MAIS	0
	MAIS	0
	MAIS	0
	MAIS	1
	MAIS	0
	MAIS	2
	MAIS	2
	MAIS	2
	MAIS	0
	MAIS	5
	MAIS	2
	MAIS	0
	MAIS	2
	MAIS	0
	MAIS	1
	MAIS	2
	MAIS	0
	MAIS	0
	MAIS	0
	MAIS	1
	MAIS	1
	MAIS	0
	MAIS	1
	MAIS	0
	MAIS	2
